# Supplementary material for: Data Mining Suggests That CXCL14 Gene Silencing in Colon Cancer Is Due to Promoter Methylation
Source: Int J Mol Sci. 2023 Nov 7;24(22):16027. doi: 10.3390/ijms242216027 (PMC10671198; doi:10.3390/ijms242216027)
Supplement: Supplementary file 1 [file ijms-24-16027-s001.zip]

Archive with 5 entries (5 files):
- Supplementary Data 1. CXCL14 expression in E-GEOD-41258.xlsx
- Supplementary Data 2. CXCL14 expression in paired primary tumors and hepatic metastases and normal controls inE-GEOD-49355.xlsx
- Supplementary Data 3. TCGA dataset Overall survival.xlsx
- Supplementary Data 4. Colon Cancer (Sidra-LUMC AC-ICAM, Nat Med 2023) overcall survival.xlsx
- Supplementary Data 5.  CXC14 promoter methylation data and clinical parameters TCGA-COAD data set.xlsx
