# Supplementary material for: Data Mining Suggests That CXCL14 Gene Silencing in Colon Cancer Is Due to Promoter Methylation
Source: Int J Mol Sci. 2023 Nov 7;24(22):16027. doi: 10.3390/ijms242216027 (PMC10671198; doi:10.3390/ijms242216027)
Supplement: Supplementary file 1 [file ijms-24-16027-s001.zip › Supplementary Data 1. CXCL14 expression in E-GEOD-41258.xlsx]

## Sheet: original data
Sample	mRNA expression	RECURRENCE	MICROSATTELITE INSTABILITY	ORGANISM PART	SCAN DATE	AGE	CELL LINE	FUP INTERVAL	SAMPLE DATE	ANATOMIC LOCATION	N	GROUP STAGE	CAUSE UNKNOWN	T	RECURRENCE INTERVAL	PATIENT ID	INCLUDED IN ANALYSIS	P53 MUTATION STATUS	SEX
GSM1012278	268	not specified	not specified	polyp	25/02/2004	not specified	not specified	not specified	not specified	not specified	not specified	not specified	not specified	not specified	not specified	300	Yes	not specified	not specified
GSM1012279	26.2	not specified	not specified	Liver Metastasis	13/02/2004	not specified	not specified	not specified	not specified	not specified	not specified	not specified	not specified	not specified	not specified	450	No	not specified	not specified
GSM1012280	20.2	not specified	not specified	Liver Metastasis	13/02/2004	not specified	not specified	not specified	not specified	not specified	not specified	not specified	not specified	not specified	not specified	450	No	not specified	not specified
GSM1012281	19.4	not specified	not specified	Liver Metastasis	13/02/2004	not specified	not specified	not specified	not specified	not specified	not specified	not specified	not specified	not specified	not specified	450	Yes	not specified	not specified
GSM1012282	37.1	not specified	not specified	Liver Metastasis	37659	not specified	not specified	not specified	not specified	not specified	not specified	not specified	not specified	not specified	not specified	464	Yes	not specified	not specified
GSM1012283	1050	not specified	not specified	Liver Metastasis	37659	not specified	not specified	not specified	not specified	not specified	not specified	not specified	not specified	not specified	not specified	485	No	not specified	not specified
GSM1012284	851	not specified	not specified	Liver Metastasis	37664	not specified	not specified	not specified	not specified	not specified	not specified	not specified	not specified	not specified	not specified	485	No	not specified	not specified
GSM1012285	844	not specified	not specified	Liver Metastasis	13/02/2004	not specified	not specified	not specified	not specified	not specified	not specified	not specified	not specified	not specified	not specified	485	Yes	not specified	not specified
GSM1012286	13.5	nan	MSI-high	Primary Tumor	37687	70	not specified	5	37687	ascending colon	1	IV	DOD	3	nan	620	Yes	nan	F
GSM1012287	95.1	not specified	not specified	Liver Metastasis	37659	not specified	not specified	not specified	not specified	not specified	not specified	not specified	not specified	not specified	not specified	823	No	not specified	not specified
GSM1012288	111	not specified	not specified	Liver Metastasis	37664	not specified	not specified	not specified	not specified	not specified	not specified	not specified	not specified	not specified	not specified	823	No	not specified	not specified
GSM1012289	118	not specified	not specified	Liver Metastasis	13/02/2004	not specified	not specified	not specified	not specified	not specified	not specified	not specified	not specified	not specified	not specified	823	No	not specified	not specified
GSM1012290	1150	not specified	not specified	Liver Metastasis	37659	not specified	not specified	not specified	not specified	not specified	not specified	not specified	not specified	not specified	not specified	838	No	not specified	not specified
GSM1012291	1900	not specified	not specified	Liver Metastasis	37664	not specified	not specified	not specified	not specified	not specified	not specified	not specified	not specified	not specified	not specified	838	No	not specified	not specified
GSM1012292	1350	not specified	not specified	Liver Metastasis	13/02/2004	not specified	not specified	not specified	not specified	not specified	not specified	not specified	not specified	not specified	not specified	838	Yes	not specified	not specified
GSM1012293	17.3	not specified	not specified	Liver Metastasis	37659	not specified	not specified	not specified	not specified	not specified	not specified	not specified	not specified	not specified	not specified	852	Yes	not specified	not specified
GSM1012294	120	not specified	not specified	Normal Liver	38607	not specified	not specified	not specified	not specified	not specified	not specified	not specified	not specified	not specified	not specified	871	No	not specified	not specified
GSM1012295	319	not specified	not specified	polyp	37659	not specified	not specified	not specified	not specified	not specified	not specified	not specified	not specified	not specified	not specified	888	Yes	not specified	not specified
GSM1012296	211	not specified	not specified	Liver Metastasis	37659	not specified	not specified	not specified	not specified	not specified	not specified	not specified	not specified	not specified	not specified	947	Yes	not specified	not specified
GSM1012297	1490	No	nan	Primary Tumor	37687	78	not specified	82	37687	sigmoid colon	1	III	DUN	3	nan	990	Yes	Mutant	M
GSM1012298	66.9	not specified	not specified	Normal Lung	22/07/2003	not specified	not specified	not specified	not specified	not specified	not specified	not specified	not specified	not specified	not specified	1720	No	not specified	not specified
GSM1012299	48.4	not specified	not specified	Lung Metastasis	22/07/2003	not specified	not specified	not specified	not specified	not specified	not specified	not specified	not specified	not specified	not specified	1720	No	not specified	not specified
GSM1012300	290	not specified	not specified	polyp	37901	not specified	not specified	not specified	not specified	not specified	not specified	not specified	not specified	not specified	not specified	1984	Yes	not specified	not specified
GSM1012301	23.3	not specified	not specified	Normal Lung	22/07/2003	not specified	not specified	not specified	not specified	not specified	not specified	not specified	not specified	not specified	not specified	2050	No	not specified	not specified
GSM1012302	133	not specified	not specified	Lung Metastasis	22/07/2003	not specified	not specified	not specified	not specified	not specified	not specified	not specified	not specified	not specified	not specified	2050	No	not specified	not specified
GSM1012303	535	No	MSS	Primary Tumor	25/02/2004	40	not specified	61	25/02/2004	sigmoid colon	not specified	II	NED	3	nan	2184	Yes	Wild-type	F
GSM1012304	548	No	MSS	Normal Colon	17/11/2005	40	not specified	61	25/02/2004	sigmoid colon	not specified	II	NED	3	nan	2184	Yes	Wild-type	F
GSM1012305	1320	nan	MSS	Primary Tumor	37687	70	not specified	130	37687	Rectosigmoid	1	III	DUN	3	nan	2189	Yes	Mutant	M
GSM1012306	714	nan	MSS	Normal Colon	28/02/2006	70	not specified	130	37687	Rectosigmoid	1	III	DUN	3	nan	2189	Yes	Mutant	M
GSM1012307	557	nan	MSS	Primary Tumor	37687	63	not specified	12	37687	descending colon	not specified	IV	DOD	3	nan	2308	Yes	Mutant	F
GSM1012308	305	No	MSS	Primary Tumor	37687	81	not specified	52	37687	ascending colon	not specified	I	NED	2	nan	2500	Yes	Wild-type	M
GSM1012309	398	not specified	not specified	polyp	37659	not specified	not specified	not specified	not specified	not specified	not specified	not specified	not specified	not specified	not specified	2663	Yes	not specified	not specified
GSM1012310	451	No	MSS	Primary Tumor	37901	70	not specified	143	37901	sigmoid colon	1	III	DUN	3	nan	2679	Yes	Wild-type	F
GSM1012311	483	No	MSS	polyp	37687	70	not specified	143	37901	sigmoid colon	1	III	DUN	3	nan	2679	Yes	Wild-type	F
GSM1012312	844	nan	MSS	Primary Tumor	37901	66	not specified	89	37901	Rectosigmoid	not specified	I	NED	1	nan	2779	Yes	Wild-type	F
GSM1012313	801	nan	MSS	polyp	37687	66	not specified	89	37901	Rectosigmoid	not specified	I	NED	1	nan	2779	Yes	Wild-type	F
GSM1012314	114	Yes	MSS	Primary Tumor	25/02/2004	55	not specified	72	25/02/2004	sigmoid colon	2	III	DOD	3	45	2815	Yes	Wild-type	M
GSM1012315	178	Yes	MSS	Normal Colon	28/03/2006	55	not specified	72	25/02/2004	sigmoid colon	2	III	DOD	3	45	2815	Yes	Wild-type	M
GSM1012316	1170	nan	MSS	Primary Tumor	37901	70	not specified	20	37901	transverse colon	1	IV	DOD	3	nan	2832	Yes	Mutant	M
GSM1012317	834	Yes	MSS	Primary Tumor	37687	49	not specified	16	37687	sigmoid colon	2	IV	DOD	3	14	3023	Yes	Wild-type	F
GSM1012318	261	Yes	MSS	Normal Colon	38991	49	not specified	16	37687	sigmoid colon	2	IV	DOD	3	14	3023	Yes	Wild-type	F
GSM1012319	924	Yes	MSS	Primary Tumor	37901	80	not specified	79	37901	sigmoid colon	not specified	I	DOD	2	68	3156	Yes	Mutant	M
GSM1012320	490	Yes	MSS	Primary Tumor	25/02/2004	73	not specified	10	25/02/2004	ascending colon	2	III	DOD	3	not specified	3283	Yes	Mutant	F
GSM1012321	35.5	not specified	not specified	Lung Metastasis	22/07/2003	not specified	not specified	not specified	not specified	not specified	not specified	not specified	not specified	not specified	not specified	3358	No	not specified	not specified
GSM1012322	569	No	MSS	Primary Tumor	37687	68	not specified	153	37687	rectum	not specified	I	NED	2	nan	3393	Yes	Mutant	F
GSM1012323	601	No	MSS	polyp	37687	68	not specified	153	37687	rectum	not specified	I	NED	2	nan	3393	Yes	Mutant	F
GSM1012324	366	nan	MSI-low	Primary Tumor	37901	75	not specified	12	37901	cecum	2	IV	DOD	3	nan	3401	Yes	Mutant	M
GSM1012325	77.6	No	MSI-high	Primary Tumor	38607	53	not specified	114	38607	descending colon	not specified	II	NED	3	nan	3465	Yes	nan	M
GSM1012326	20.5	Yes	MSS	Primary Tumor	25/02/2004	71	not specified	13	25/02/2004	ascending colon	1	IV	DOD	3	7	3519	Yes	Mutant	M
GSM1012327	318	Yes	MSS	Normal Colon	28/03/2006	71	not specified	13	25/02/2004	ascending colon	1	IV	DOD	3	7	3519	Yes	Mutant	M
GSM1012328	73.5	nan	MSI-high	Primary Tumor	25/02/2004	42	not specified	10	25/02/2004	transverse colon	2	IV	DOD	3	nan	3531	Yes	Wild-type	M
GSM1012329	182	not specified	not specified	polyp	38021	not specified	not specified	not specified	not specified	not specified	not specified	not specified	not specified	not specified	not specified	3598	Yes	not specified	not specified
GSM1012330	421	not specified	not specified	Normal Colon	28/03/2006	not specified	not specified	not specified	not specified	not specified	not specified	not specified	not specified	not specified	not specified	3598	Yes	not specified	not specified
GSM1012331	737	Yes	MSS	Primary Tumor	38021	77	not specified	35	38021	Rectosigmoid	1	IV	DOD	3	18	3637	Yes	Mutant	F
GSM1012332	626	Yes	MSS	polyp	38021	77	not specified	35	38021	Rectosigmoid	1	IV	DOD	3	18	3637	Yes	Mutant	F
GSM1012333	309	Yes	MSS	Normal Colon	38021	77	not specified	35	38021	Rectosigmoid	1	IV	DOD	3	18	3637	Yes	Mutant	F
GSM1012334	83.5	No	MSS	Primary Tumor	38021	41	not specified	137	38021	transverse colon	2	III	NED	3	nan	3657	Yes	Mutant	F
GSM1012335	219	No	MSS	Normal Colon	28/03/2006	41	not specified	137	38021	transverse colon	2	III	NED	3	nan	3657	Yes	Mutant	F
GSM1012336	238	nan	MSS	Primary Tumor	38021	61	not specified	37	38021	descending colon	not specified	IV	DOD	3	nan	3706	Yes	Mutant	M
GSM1012337	167	nan	MSS	Normal Colon	38991	61	not specified	37	38021	descending colon	not specified	IV	DOD	3	nan	3706	Yes	Mutant	M
GSM1012338	450	No	MSS	Primary Tumor	37687	54	not specified	136	37687	Rectosigmoid	not specified	I	NED	2	nan	3752	Yes	Mutant	M
GSM1012339	136	Yes	MSI-high	Primary Tumor	37901	75	not specified	12	37901	cecum	not specified	I	NED	2	12	3753	Yes	Wild-type	M
GSM1012340	475	Yes	MSI-high	Normal Colon	38607	75	not specified	12	37901	cecum	not specified	I	NED	2	12	3753	Yes	Wild-type	M
GSM1012341	337	nan	MSS	Primary Tumor	38021	69	not specified	28	38021	Rectosigmoid	1	IV	DOD	3	nan	3777	Yes	Mutant	F
GSM1012342	106	nan	MSS	Normal Colon	18/05/2006	69	not specified	28	38021	Rectosigmoid	1	IV	DOD	3	nan	3777	Yes	Mutant	F
GSM1012343	866	not specified	not specified	Lung Metastasis	22/07/2003	not specified	not specified	not specified	not specified	not specified	not specified	not specified	not specified	not specified	not specified	3820	Yes	not specified	not specified
GSM1012344	1040	Yes	MSS	Primary Tumor	38021	74	not specified	76	38021	transverse colon	2	III	DOD	3	52	3862	Yes	Wild-type	M
GSM1012345	843	Yes	MSS	Normal Colon	28/03/2006	74	not specified	76	38021	transverse colon	2	III	DOD	3	52	3862	Yes	Wild-type	M
GSM1012346	200	Yes	MSS	Primary Tumor	22/04/2004	58	not specified	21	22/04/2004	descending colon	1	IV	DOD	4	not specified	4176	Yes	Wild-type	F
GSM1012347	65	Yes	MSS	Normal Colon	38607	58	not specified	21	22/04/2004	descending colon	1	IV	DOD	4	not specified	4176	Yes	Wild-type	F
GSM1012348	34.1	not specified	not specified	Normal Lung	22/07/2003	not specified	not specified	not specified	not specified	not specified	not specified	not specified	not specified	not specified	not specified	4222	No	not specified	not specified
GSM1012349	39.7	not specified	not specified	Lung Metastasis	22/07/2003	not specified	not specified	not specified	not specified	not specified	not specified	not specified	not specified	not specified	not specified	4222	Yes	not specified	not specified
GSM1012350	474	No	MSS	Primary Tumor	22/04/2004	58	not specified	107	22/04/2004	ascending colon	2	III	NED	3	nan	4276	Yes	Mutant	M
GSM1012351	529	No	MSS	Normal Colon	28/03/2006	58	not specified	107	22/04/2004	ascending colon	2	III	NED	3	nan	4276	Yes	Mutant	M
GSM1012352	1630	No	MSS	Primary Tumor	22/04/2004	68	not specified	56	22/04/2004	transverse colon	1	III	NED	2	nan	4388	Yes	Mutant	F
GSM1012353	283	not specified	not specified	polyp	38296	not specified	not specified	not specified	not specified	not specified	not specified	not specified	not specified	not specified	not specified	4449	Yes	not specified	not specified
GSM1012354	856	nan	MSS	Primary Tumor	38296	65	not specified	4	38296	sigmoid colon	not specified	IV	DOD	3	nan	4494	Yes	Mutant	M
GSM1012355	59.5	nan	MSS	Normal Colon	28/03/2006	65	not specified	4	38296	sigmoid colon	not specified	IV	DOD	3	nan	4494	Yes	Mutant	M
GSM1012356	662	nan	MSS	Primary Tumor	38296	60	not specified	6	38296	cecum	2	IV	DOD	3	nan	4549	Yes	Mutant	M
GSM1012357	435	nan	MSS	Normal Colon	28/03/2006	60	not specified	6	38296	cecum	2	IV	DOD	3	nan	4549	Yes	Mutant	M
GSM1012358	509	Yes	MSS	Primary Tumor	22/04/2004	80	not specified	20	22/04/2004	ascending colon	2	III	DOD	3	8	4800	Yes	Mutant	F
GSM1012359	326	Yes	MSS	Normal Colon	18/05/2006	80	not specified	20	22/04/2004	ascending colon	2	III	DOD	3	8	4800	Yes	Mutant	F
GSM1012360	784	not specified	not specified	polyp	37901	not specified	not specified	not specified	not specified	not specified	not specified	not specified	not specified	not specified	not specified	4809	Yes	not specified	not specified
GSM1012361	475	No	MSS	Primary Tumor	38296	67	not specified	38	38296	ascending colon	not specified	I	NED	2	nan	5025	Yes	Mutant	M
GSM1012362	844	not specified	not specified	polyp	37659	not specified	not specified	not specified	not specified	not specified	not specified	not specified	not specified	not specified	not specified	5192	Yes	not specified	not specified
GSM1012363	310	No	MSI-low	Primary Tumor	22/04/2004	73	not specified	145	22/04/2004	cecum	1	III	DUN	3	nan	5334	Yes	Wild-type	M
GSM1012364	239	nan	MSS	Primary Tumor	22/04/2004	55	not specified	25	22/04/2004	transverse colon	2	IV	DOD	3	nan	5424	Yes	Mutant	M
GSM1012365	617	not specified	not specified	polyp	37659	not specified	not specified	not specified	not specified	not specified	not specified	not specified	not specified	not specified	not specified	5479	Yes	not specified	not specified
GSM1012366	14.1	No	MSI-high	Primary Tumor	22/04/2004	69	not specified	100	22/04/2004	ascending colon	not specified	I	NED	2	nan	5629	Yes	Wild-type	M
GSM1012367	605	No	MSS	Primary Tumor	19/05/2004	76	not specified	85	19/05/2004	sigmoid colon	not specified	I	NED	2	nan	5708	Yes	Mutant	F
GSM1012368	698	nan	MSS	Primary Tumor	19/05/2004	32	not specified	16	19/05/2004	ascending colon	1	IV	DOD	3	nan	5786	Yes	Wild-type	M
GSM1012369	116	nan	MSS	Normal Colon	18/05/2006	32	not specified	16	19/05/2004	ascending colon	1	IV	DOD	3	nan	5786	Yes	Wild-type	M
GSM1012370	510	nan	MSI-low	Primary Tumor	19/05/2004	70	not specified	25	19/05/2004	cecum	not specified	IV	DOD	3	nan	5839	Yes	Wild-type	M
GSM1012371	261	Yes	MSS	Primary Tumor	19/05/2004	81	not specified	81	19/05/2004	ascending colon	1	III	DOD	3	45	5885	Yes	Mutant	F
GSM1012372	53.7	not specified	not specified	Lung Metastasis	22/07/2003	not specified	not specified	not specified	not specified	not specified	not specified	not specified	not specified	not specified	not specified	5969	No	not specified	not specified
GSM1012373	340	No	MSS	Primary Tumor	19/05/2004	70	not specified	60	19/05/2004	cecum	not specified	II	NED	3	nan	6051	Yes	Wild-type	F
GSM1012374	210	Yes	MSS	Primary Tumor	19/05/2004	56	not specified	140	19/05/2004	descending colon	2	III	NED	4	15	6220	Yes	Wild-type	M
GSM1012375	610	No	nan	Primary Tumor	38023	70	not specified	72	38023	sigmoid colon	not specified	II	DUN	4	nan	6265	Yes	nan	F
GSM1012376	1820	No	MSS	Primary Tumor	38083	68	not specified	125	38083	rectum	not specified	I	NED	2	nan	6314	Yes	Wild-type	F
GSM1012377	144	not specified	not specified	Lung Metastasis	22/07/2003	not specified	not specified	not specified	not specified	not specified	not specified	not specified	not specified	not specified	not specified	6432	No	not specified	not specified
GSM1012378	1100	not specified	not specified	polyp	37901	not specified	not specified	not specified	not specified	not specified	not specified	not specified	not specified	not specified	not specified	6572	Yes	not specified	not specified
GSM1012379	184	Yes	MSI-low	Primary Tumor	38266	32	not specified	137	38266	sigmoid colon	2	III	NED	3	66	6657	Yes	Mutant	F
GSM1012380	134	Yes	MSI-low	Normal Colon	38607	32	not specified	137	38266	sigmoid colon	2	III	NED	3	66	6657	Yes	Mutant	F
GSM1012381	59.5	No	MSS	Primary Tumor	38266	63	not specified	139	38266	descending colon	not specified	II	NED	3	nan	6706	Yes	Mutant	M
GSM1012382	26	not specified	not specified	Normal Lung	38607	not specified	not specified	not specified	not specified	not specified	not specified	not specified	not specified	not specified	not specified	6764	No	not specified	not specified
GSM1012383	110	not specified	not specified	Lung Metastasis	22/07/2003	not specified	not specified	not specified	not specified	not specified	not specified	not specified	not specified	not specified	not specified	6764	Yes	not specified	not specified
GSM1012384	599	Yes	nan	Primary Tumor	38266	64	not specified	27	38266	ascending colon	not specified	II	DOD	3	2	6840	Yes	nan	M
GSM1012385	405	No	MSI-low	Primary Tumor	38607	71	not specified	133	38607	descending colon	not specified	II	NED	3	nan	6997	Yes	nan	F
GSM1012386	663	No	MSS	Primary Tumor	38266	62	not specified	123	38266	sigmoid colon	1	III	NED	2	nan	7061	Yes	Mutant	F
GSM1012387	1490	No	MSI-low	Primary Tumor	38266	76	not specified	95	38266	sigmoid colon	not specified	I	NED	2	nan	7145	Yes	Mutant	F
GSM1012388	667	not specified	not specified	polyp	38266	not specified	not specified	not specified	not specified	not specified	not specified	not specified	not specified	not specified	not specified	7392	Yes	not specified	not specified
GSM1012389	969	Yes	MSS	Primary Tumor	38266	48	not specified	51	38266	descending colon	1	III	DOD	3	19	7427	Yes	Wild-type	M
GSM1012390	223	not specified	not specified	Lung Metastasis	22/07/2003	not specified	not specified	not specified	not specified	not specified	not specified	not specified	not specified	not specified	not specified	7445	No	not specified	not specified
GSM1012391	1450	No	MSS	Primary Tumor	38083	69	not specified	58	38083	cecum	not specified	II	NED	3	nan	7576	Yes	Mutant	M
GSM1012392	671	No	MSS	Primary Tumor	38083	59	not specified	59	38083	transverse colon	1	III	NED	2	nan	7632	Yes	Mutant	M
GSM1012393	781	nan	MSS	Primary Tumor	38083	71	not specified	45	38083	transverse colon	2	IV	DOD	3	nan	7662	Yes	Mutant	F
GSM1012394	336	not specified	not specified	polyp	37901	not specified	not specified	not specified	not specified	not specified	not specified	not specified	not specified	not specified	not specified	7677	Yes	not specified	not specified
GSM1012395	365	Yes	MSS	Primary Tumor	38083	77	not specified	99	38083	cecum	1	III	DOD	3	11	7721	Yes	Mutant	M
GSM1012396	19.3	nan	MSI-high	Primary Tumor	38329	74	not specified	17	38329	transverse colon	not specified	IV	DOD	3	nan	7925	Yes	Mutant	M
GSM1012397	949	nan	MSS	Primary Tumor	38329	48	not specified	13	38329	sigmoid colon	2	IV	DOD	3	nan	7930	Yes	Mutant	F
GSM1012398	280	No	MSS	Primary Tumor	38329	53	not specified	119	38329	Rectosigmoid	1	III	NED	2	nan	7973	Yes	Mutant	M
GSM1012399	232	nan	MSS	Primary Tumor	38329	76	not specified	11	38329	ascending colon	not specified	IV	DOD	3	nan	8018	Yes	Mutant	M
GSM1012400	167	No	MSS	Primary Tumor	38329	70	not specified	47	38329	Rectosigmoid	2	III	NED	3	nan	8029	Yes	Mutant	M
GSM1012401	222	No	MSS	Primary Tumor	38329	35	not specified	119	38329	sigmoid colon	not specified	I	NED	2	nan	8061	Yes	Mutant	M
GSM1012402	434	not specified	not specified	polyp	37901	not specified	not specified	not specified	not specified	not specified	not specified	not specified	not specified	not specified	not specified	8070	Yes	not specified	not specified
GSM1012403	46.6	not specified	not specified	Normal Lung	38991	not specified	not specified	not specified	not specified	not specified	not specified	not specified	not specified	not specified	not specified	8088	No	not specified	not specified
GSM1012404	85.5	not specified	not specified	Lung Metastasis	22/07/2003	not specified	not specified	not specified	not specified	not specified	not specified	not specified	not specified	not specified	not specified	8088	Yes	not specified	not specified
GSM1012405	265	No	nan	Primary Tumor	38329	73	not specified	125	38329	sigmoid colon	not specified	II	NED	3	nan	8168	Yes	nan	M
GSM1012406	232	not specified	not specified	polyp	37901	not specified	not specified	not specified	not specified	not specified	not specified	not specified	not specified	not specified	not specified	8568	Yes	not specified	not specified
GSM1012407	281	Yes	MSS	Primary Tumor	38118	65	not specified	80	38118	sigmoid colon	2	III	DOD	3	27	8792	Yes	Wild-type	F
GSM1012408	74.2	No	MSS	Primary Tumor	38118	78	not specified	44	38118	descending colon	not specified	II	NED	3	nan	9054	Yes	Mutant	F
GSM1012409	874	No	MSS	Primary Tumor	38058	79	not specified	108	38058	sigmoid colon	not specified	II	DUN	3	nan	9077	Yes	Mutant	M
GSM1012410	28.7	No	MSI-high	Primary Tumor	38058	74	not specified	119	38058	transverse colon	not specified	II	NED	3	nan	9185	Yes	Wild-type	M
GSM1012411	497	Yes	MSI-low	Primary Tumor	38118	67	not specified	32	38118	sigmoid colon	1	IV	DOD	3	17	9297	Yes	Mutant	F
GSM1012412	31.7	No	nan	Primary Tumor	38118	61	not specified	120	38118	cecum	not specified	II	NED	3	nan	9343	Yes	nan	M
GSM1012413	322	No	MSS	Primary Tumor	38118	51	not specified	111	38118	sigmoid colon	1	III	NED	1	nan	9394	Yes	Mutant	M
GSM1012414	252	nan	MSS	Primary Tumor	38118	52	not specified	125	38118	rectum	2	IV	AWD	4	nan	9420	Yes	Mutant	F
GSM1012415	781	not specified	not specified	polyp	38058	not specified	not specified	not specified	not specified	not specified	not specified	not specified	not specified	not specified	not specified	9446	Yes	not specified	not specified
GSM1012416	154	nan	MSS	Primary Tumor	38058	38	not specified	8	38058	ascending colon	2	IV	DOD	3	nan	9468	Yes	Wild-type	F
GSM1012417	416	not specified	not specified	polyp	14/12/2005	not specified	not specified	not specified	not specified	not specified	not specified	not specified	not specified	not specified	not specified	9518	Yes	not specified	not specified
GSM1012418	51.7	not specified	not specified	Liver Metastasis	22/03/2005	not specified	not specified	not specified	not specified	not specified	not specified	not specified	not specified	not specified	not specified	9518	Yes	not specified	not specified
GSM1012419	387	No	MSS	Primary Tumor	24/11/2004	67	not specified	110	24/11/2004	cecum	not specified	II	NED	3	nan	9728	Yes	Wild-type	M
GSM1012420	548	No	MSS	polyp	24/11/2004	67	not specified	110	24/11/2004	cecum	not specified	II	NED	3	nan	9728	Yes	Wild-type	M
GSM1012421	186	nan	MSS	Primary Tumor	24/11/2004	84	not specified	62	24/11/2004	descending colon	not specified	II	NED	3	nan	9811	Yes	Mutant	M
GSM1012422	894	not specified	not specified	polyp	37659	not specified	not specified	not specified	not specified	not specified	not specified	not specified	not specified	not specified	not specified	10078	Yes	not specified	not specified
GSM1012423	313	nan	MSS	Primary Tumor	24/11/2004	60	not specified	36	24/11/2004	ascending colon	2	IV	DOD	3	nan	10194	Yes	Mutant	M
GSM1012424	716	No	MSS	Primary Tumor	38598	75	not specified	78	38598	sigmoid colon	not specified	II	NED	3	nan	10216	Yes	Wild-type	F
GSM1012425	47.5	not specified	not specified	Lung Metastasis	22/07/2003	not specified	not specified	not specified	not specified	not specified	not specified	not specified	not specified	not specified	not specified	10258	Yes	not specified	not specified
GSM1012426	377	No	MSS	Primary Tumor	38598	78	not specified	54	38598	ascending colon	not specified	II	NED	3	nan	10264	Yes	nan	M
GSM1012427	31.2	nan	nan	Primary Tumor	38598	55	not specified	19	38598	cecum	2	IV	DOD	4	nan	10368	Yes	nan	M
GSM1012428	218	No	MSS	Primary Tumor	38598	44	not specified	47	38598	sigmoid colon	not specified	I	NED	1	nan	10512	Yes	Mutant	F
GSM1012429	42.9	No	MSI-high	Primary Tumor	38598	59	not specified	106	38598	descending colon	not specified	I	NED	2	nan	10630	Yes	Wild-type	M
GSM1012430	40.8	not specified	not specified	Lung Metastasis	22/07/2003	not specified	not specified	not specified	not specified	not specified	not specified	not specified	not specified	not specified	not specified	11185	Yes	not specified	not specified
GSM1012431	78.4	not specified	not specified	Lung Metastasis	22/07/2003	not specified	not specified	not specified	not specified	not specified	not specified	not specified	not specified	not specified	not specified	11190	No	not specified	not specified
GSM1012432	401	No	MSS	Primary Tumor	38445	75	not specified	109	38445	Rectosigmoid	not specified	II	NED	3	nan	11325	Yes	nan	F
GSM1012433	88.6	not specified	not specified	Lung Metastasis	22/07/2003	not specified	not specified	not specified	not specified	not specified	not specified	not specified	not specified	not specified	not specified	11670	Yes	not specified	not specified
GSM1012434	260	nan	MSS	Primary Tumor	38445	61	not specified	23	38445	cecum	2	IV	DOD	4	nan	11718	Yes	nan	F
GSM1012435	29.3	not specified	not specified	Normal Lung	22/07/2003	not specified	not specified	not specified	not specified	not specified	not specified	not specified	not specified	not specified	not specified	12051	No	not specified	not specified
GSM1012436	106	not specified	not specified	Lung Metastasis	22/07/2003	not specified	not specified	not specified	not specified	not specified	not specified	not specified	not specified	not specified	not specified	12051	No	not specified	not specified
GSM1012437	517	No	MSS	Primary Tumor	38445	63	not specified	111	38445	transverse colon	not specified	II	NED	3	nan	12237	Yes	Mutant	F
GSM1012438	45.2	not specified	not specified	Lung Metastasis	22/07/2003	not specified	not specified	not specified	not specified	not specified	not specified	not specified	not specified	not specified	not specified	12285	Yes	not specified	not specified
GSM1012439	195	nan	MSS	Primary Tumor	38445	62	not specified	11	38445	sigmoid colon	not specified	IV	DOD	3	nan	12292	Yes	nan	M
GSM1012440	78.5	No	MSS	Primary Tumor	38445	54	not specified	95	38445	Splenic Flexure	not specified	II	NED	3	nan	12297	Yes	Wild-type	M
GSM1012441	1420	No	MSS	Primary Tumor	38445	72	not specified	63	38445	Rectosigmoid	not specified	I	DUN	2	nan	12355	Yes	nan	F
GSM1012442	492	No	MSS	Primary Tumor	38445	69	not specified	76	38445	sigmoid colon	not specified	I	DOC	2	nan	12847	Yes	nan	M
GSM1012443	36.6	not specified	not specified	Normal Lung	22/07/2003	not specified	not specified	not specified	not specified	not specified	not specified	not specified	not specified	not specified	not specified	13279	No	not specified	not specified
GSM1012444	106	not specified	not specified	Lung Metastasis	22/07/2003	not specified	not specified	not specified	not specified	not specified	not specified	not specified	not specified	not specified	not specified	13279	No	not specified	not specified
GSM1012445	539	No	MSS	Primary Tumor	38445	59	not specified	10	38445	descending colon	not specified	I	DOC	2	nan	13321	Yes	nan	M
GSM1012446	31.1	No	MSI-high	Primary Tumor	22/03/2005	63	not specified	86	22/03/2005	descending colon	not specified	II	DUN	3	nan	13357	Yes	Wild-type	F
GSM1012447	478	nan	MSS	Primary Tumor	22/03/2005	62	not specified	15	22/03/2005	ascending colon	2	IV	DOD	3	nan	14475	Yes	nan	F
GSM1012448	148	not specified	not specified	Lung Metastasis	22/07/2003	not specified	not specified	not specified	not specified	not specified	not specified	not specified	not specified	not specified	not specified	14756	No	not specified	not specified
GSM1012449	123	not specified	not specified	Lung Metastasis	37664	not specified	not specified	not specified	not specified	not specified	not specified	not specified	not specified	not specified	not specified	14756	No	not specified	not specified
GSM1012450	151	not specified	not specified	Lung Metastasis	22/07/2003	not specified	not specified	not specified	not specified	not specified	not specified	not specified	not specified	not specified	not specified	14938	Yes	not specified	not specified
GSM1012451	135	No	MSI-low	Primary Tumor	14/12/2005	79	not specified	39	14/12/2005	cecum	not specified	II	NED	3	nan	15329	Yes	nan	F
GSM1012452	11.1	not specified	not specified	Liver Metastasis	38630	not specified	not specified	not specified	not specified	not specified	not specified	not specified	not specified	not specified	not specified	79744	No	not specified	not specified
GSM1012453	136	not specified	not specified	Liver Metastasis	38630	not specified	not specified	not specified	not specified	not specified	not specified	not specified	not specified	not specified	not specified	80649	Yes	not specified	not specified
GSM1012454	464	not specified	not specified	polyp	20/05/2005	not specified	not specified	not specified	not specified	not specified	not specified	not specified	not specified	not specified	not specified	A0022	Yes	not specified	not specified
GSM1012455	358	No	MSS	Primary Tumor	38630	77	not specified	86	38630	cecum	not specified	IV	DUN	3	nan	A0319	Yes	nan	F
GSM1012456	307	nan	nan	Primary Tumor	38630	58	not specified	67	38630	descending colon	2	IV	DOD	3	nan	A0702	Yes	nan	M
GSM1012457	84.4	not specified	not specified	Liver Metastasis	38661	not specified	not specified	not specified	not specified	not specified	not specified	not specified	not specified	not specified	not specified	A1288	Yes	not specified	not specified
GSM1012458	453	not specified	not specified	polyp	38513	not specified	not specified	not specified	not specified	not specified	not specified	not specified	not specified	not specified	not specified	A1327	No	not specified	not specified
GSM1012459	268	not specified	not specified	Normal Colon	17/11/2005	not specified	not specified	not specified	not specified	not specified	not specified	not specified	not specified	not specified	not specified	A1327	Yes	not specified	not specified
GSM1012460	80.3	not specified	not specified	Liver Metastasis	38661	not specified	not specified	not specified	not specified	not specified	not specified	not specified	not specified	not specified	not specified	A1423	No	not specified	not specified
GSM1012461	85.1	No	MSI-high	Primary Tumor	20/05/2005	78	not specified	40	20/05/2005	ascending colon	1	III	DUN	3	nan	A1516	Yes	nan	M
GSM1012462	634	Yes	MSI-low	Primary Tumor	38661	37	not specified	26	38661	sigmoid colon	2	IV	DOD	3	1	A1644	Yes	nan	M
GSM1012463	79.6	No	MSI-high	Primary Tumor	14/06/2005	68	not specified	86	14/06/2005	ascending colon	not specified	II	NED	3	nan	A1716	Yes	Wild-type	F
GSM1012464	226	not specified	not specified	polyp	38513	not specified	not specified	not specified	not specified	not specified	not specified	not specified	not specified	not specified	not specified	A1853	Yes	not specified	not specified
GSM1012465	423	not specified	not specified	Normal Colon	17/11/2005	not specified	not specified	not specified	not specified	not specified	not specified	not specified	not specified	not specified	not specified	A1853	Yes	not specified	not specified
GSM1012466	446	not specified	not specified	Normal Colon	18/05/2006	not specified	not specified	not specified	not specified	not specified	not specified	not specified	not specified	not specified	not specified	A2191	Yes	not specified	not specified
GSM1012467	1160	No	MSS	Primary Tumor	14/06/2005	76	not specified	78	14/06/2005	transverse colon	not specified	II	NED	3	nan	A2226	Yes	Mutant	F
GSM1012468	17.5	Yes	MSS	Primary Tumor	14/06/2005	70	not specified	86	14/06/2005	ascending colon	1	III	NED	3	16	A2367	Yes	Mutant	F
GSM1012469	34.2	nan	MSS	Primary Tumor	14/12/2005	69	not specified	37	14/12/2005	descending colon	not specified	IV	DOD	3	nan	A2434	Yes	Mutant	M
GSM1012470	51.9	not specified	not specified	Liver Metastasis	20/05/2005	not specified	not specified	not specified	not specified	not specified	not specified	not specified	not specified	not specified	not specified	A2561	Yes	not specified	not specified
GSM1012471	484	Yes	MSS	Primary Tumor	38513	31	not specified	41	38513	rectum	not specified	IV	DOD	3	6	A2715	Yes	nan	M
GSM1012472	45.3	not specified	not specified	Liver Metastasis	20/05/2005	not specified	not specified	not specified	not specified	not specified	not specified	not specified	not specified	not specified	not specified	A3203	Yes	not specified	not specified
GSM1012473	187	not specified	not specified	polyp	14/06/2005	not specified	not specified	not specified	not specified	not specified	not specified	not specified	not specified	not specified	not specified	A3443	Yes	not specified	not specified
GSM1012474	795	No	MSI-low	Primary Tumor	14/06/2005	43	not specified	66	14/06/2005	descending colon	1	III	NED	3	nan	A3536	Yes	nan	F
GSM1012475	49	not specified	not specified	Liver Metastasis	14/06/2005	not specified	not specified	not specified	not specified	not specified	not specified	not specified	not specified	not specified	not specified	A3622	Yes	not specified	not specified
GSM1012476	40.5	not specified	not specified	Liver Metastasis	38630	not specified	not specified	not specified	not specified	not specified	not specified	not specified	not specified	not specified	not specified	A3684	No	not specified	not specified
GSM1012477	347	not specified	not specified	polyp	38513	not specified	not specified	not specified	not specified	not specified	not specified	not specified	not specified	not specified	not specified	A4177	Yes	not specified	not specified
GSM1012478	22.4	No	MSI-high	Primary Tumor	38661	25	not specified	32	38661	descending colon	not specified	II	NED	3	nan	A4248	Yes	nan	F
GSM1012479	103	No	MSI-low	Primary Tumor	38630	40	not specified	60	38630	cecum	1	III	NED	2	nan	A4342	Yes	Wild-type	M
GSM1012480	8.13	not specified	not specified	Liver Metastasis	38661	not specified	not specified	not specified	not specified	not specified	not specified	not specified	not specified	not specified	not specified	A4396	Yes	not specified	not specified
GSM1012481	339	not specified	not specified	polyp	38513	not specified	not specified	not specified	not specified	not specified	not specified	not specified	not specified	not specified	not specified	A4410	No	not specified	not specified
GSM1012482	327	not specified	not specified	polyp	38513	not specified	not specified	not specified	not specified	not specified	not specified	not specified	not specified	not specified	not specified	A4410	Yes	not specified	not specified
GSM1012483	427	not specified	not specified	Normal Colon	17/11/2005	not specified	not specified	not specified	not specified	not specified	not specified	not specified	not specified	not specified	not specified	A4410	Yes	not specified	not specified
GSM1012484	41.9	not specified	not specified	Liver Metastasis	38661	not specified	not specified	not specified	not specified	not specified	not specified	not specified	not specified	not specified	not specified	A4674	Yes	not specified	not specified
GSM1012485	160	not specified	not specified	Liver Metastasis	38661	not specified	not specified	not specified	not specified	not specified	not specified	not specified	not specified	not specified	not specified	A4756	No	not specified	not specified
GSM1012486	446	No	MSS	Primary Tumor	38513	68	not specified	40	38513	cecum	not specified	II	DUN	3	nan	A4779	Yes	nan	M
GSM1012487	571	No	MSS	Normal Colon	17/11/2005	68	not specified	40	38513	cecum	not specified	II	DUN	3	nan	A4779	Yes	nan	M
GSM1012488	37.6	No	MSS	Primary Tumor	20/05/2005	23	not specified	69	20/05/2005	Hepatic Flexure	2	III	NED	3	nan	A4792	Yes	nan	F
GSM1012489	148	No	nan	Primary Tumor	14/08/2003	78	not specified	17	38513	Rectosigmoid	1	IV	NED	3	nan	A4902	No	nan	M
GSM1012490	260	No	nan	Primary Tumor	38513	78	not specified	17	38513	Rectosigmoid	1	IV	NED	3	nan	A4902	Yes	nan	M
GSM1012491	119	No	nan	Microadenoma	14/08/2003	78	not specified	17	38513	Rectosigmoid	1	IV	NED	3	nan	A4902	Yes	nan	M
GSM1012492	469	Yes	MSI-low	Primary Tumor	20/05/2005	63	not specified	79	20/05/2005	sigmoid colon	not specified	II	NED	3	11	A4947	Yes	Wild-type	M
GSM1012493	118	not specified	not specified	polyp	20/05/2005	not specified	not specified	not specified	not specified	not specified	not specified	not specified	not specified	not specified	not specified	A5086	Yes	not specified	not specified
GSM1012494	885	No	nan	Primary Tumor	14/08/2003	67	not specified	16	30/11/2003	ascending colon	not specified	II	NED	3	nan	A5135	No	nan	M
GSM1012495	50.3	No	nan	Primary Tumor	30/11/2003	67	not specified	16	30/11/2003	ascending colon	not specified	II	NED	3	nan	A5135	Yes	nan	M
GSM1012496	531	No	nan	Microadenoma	14/08/2003	67	not specified	16	30/11/2003	ascending colon	not specified	II	NED	3	nan	A5135	Yes	nan	M
GSM1012497	130	not specified	not specified	polyp	14/10/2005	not specified	not specified	not specified	not specified	not specified	not specified	not specified	not specified	not specified	not specified	A5153	Yes	not specified	not specified
GSM1012498	420	not specified	not specified	Normal Colon	38453	not specified	not specified	not specified	not specified	not specified	not specified	not specified	not specified	not specified	not specified	A5153	Yes	not specified	not specified
GSM1012499	280	Yes	MSS	Primary Tumor	38696	48	not specified	78	38696	ascending colon	2	III	NED	3	17	A5320	Yes	Mutant	F
GSM1012500	152	No	MSS	Primary Tumor	38696	75	not specified	55	38696	Splenic Flexure	1	III	NED	3	nan	A5465	Yes	nan	F
GSM1012501	592	not specified	not specified	Liver Metastasis	38661	not specified	not specified	not specified	not specified	not specified	not specified	not specified	not specified	not specified	not specified	A5607	No	not specified	not specified
GSM1012502	385	No	MSS	Primary Tumor	38696	57	not specified	19	38696	sigmoid colon	1	III	NED	4	nan	A5627	Yes	nan	M
GSM1012503	345	No	MSS	polyp	14/10/2005	57	not specified	19	38696	sigmoid colon	1	III	NED	4	nan	A5627	Yes	nan	M
GSM1012504	97.6	not specified	not specified	polyp	14/12/2005	not specified	not specified	not specified	not specified	not specified	not specified	not specified	not specified	not specified	not specified	A5790	Yes	not specified	not specified
GSM1012505	144	not specified	not specified	polyp	38696	not specified	not specified	not specified	not specified	not specified	not specified	not specified	not specified	not specified	not specified	A5790	No	not specified	not specified
GSM1012506	105	not specified	not specified	Liver Metastasis	38630	not specified	not specified	not specified	not specified	not specified	not specified	not specified	not specified	not specified	not specified	A5960	No	not specified	not specified
GSM1012507	395	No	nan	Primary Tumor	38453	73	not specified	12	38453	transverse colon	not specified	II	NED	3	nan	A6141	Yes	nan	M
GSM1012508	389	not specified	not specified	polyp	38696	not specified	not specified	not specified	not specified	not specified	not specified	not specified	not specified	not specified	not specified	A6143	Yes	not specified	not specified
GSM1012509	77.4	No	MSI-high	Primary Tumor	38696	87	not specified	55	38696	cecum	not specified	I	DUN	2	nan	A6275	Yes	nan	F
GSM1012510	88.1	No	MSI-high	Primary Tumor	14/10/2005	70	not specified	70	14/10/2005	cecum	not specified	II	NED	3	nan	A7366	Yes	nan	F
GSM1012511	264	No	MSS	Primary Tumor	20/05/2005	65	not specified	53	20/05/2005	cecum	2	IV	NED	4	nan	A8307	Yes	nan	F
GSM1012512	297	not specified	not specified	polyp	14/10/2005	not specified	not specified	not specified	not specified	not specified	not specified	not specified	not specified	not specified	not specified	A8457	Yes	not specified	not specified
GSM1012513	455	Yes	MSS	Primary Tumor	14/10/2005	62	not specified	44	14/10/2005	cecum	1	III	DUN	3	19	A8528	Yes	nan	M
GSM1012514	358	Yes	MSS	polyp	14/10/2005	62	not specified	44	14/10/2005	cecum	1	III	DUN	3	19	A8528	Yes	nan	M
GSM1012515	388	not specified	not specified	polyp	14/10/2005	not specified	not specified	not specified	not specified	not specified	not specified	not specified	not specified	not specified	not specified	A9369	Yes	not specified	not specified
GSM1012516	277	not specified	not specified	polyp	21/05/2003	not specified	not specified	not specified	not specified	not specified	not specified	not specified	not specified	not specified	not specified	C0020	Yes	not specified	not specified
GSM1012517	434	not specified	not specified	polyp	21/05/2003	not specified	not specified	not specified	not specified	not specified	not specified	not specified	not specified	not specified	not specified	C0035	Yes	not specified	not specified
GSM1012518	28.1	not specified	not specified	Liver Metastasis	38443	not specified	not specified	not specified	not specified	not specified	not specified	not specified	not specified	not specified	not specified	C0045	No	not specified	not specified
GSM1012519	609	not specified	not specified	polyp	21/05/2003	not specified	not specified	not specified	not specified	not specified	not specified	not specified	not specified	not specified	not specified	C0047	Yes	not specified	not specified
GSM1012520	19.8	not specified	not specified	Liver Metastasis	38443	not specified	not specified	not specified	not specified	not specified	not specified	not specified	not specified	not specified	not specified	C0056	Yes	not specified	not specified
GSM1012521	55.4	not specified	not specified	Liver Metastasis	38443	not specified	not specified	not specified	not specified	not specified	not specified	not specified	not specified	not specified	not specified	C0059	Yes	not specified	not specified
GSM1012522	11.1	not specified	not specified	Liver Metastasis	38443	not specified	not specified	not specified	not specified	not specified	not specified	not specified	not specified	not specified	not specified	C0068	Yes	not specified	not specified
GSM1012523	349	not specified	not specified	Liver Metastasis	38443	not specified	not specified	not specified	not specified	not specified	not specified	not specified	not specified	not specified	not specified	C0072	Yes	not specified	not specified
GSM1012524	42.9	not specified	not specified	Liver Metastasis	38443	not specified	not specified	not specified	not specified	not specified	not specified	not specified	not specified	not specified	not specified	C0075	Yes	not specified	not specified
GSM1012525	899	nan	MSS	Primary Tumor	19/01/2005	47	not specified	2	19/01/2005	cecum	1	IV	DOD	3	nan	C0081	Yes	Mutant	F
GSM1012526	21.9	No	MSS	Primary Tumor	38473	66	not specified	196	38473	sigmoid colon	not specified	IV	DUN	4	nan	C0101	Yes	Mutant	F
GSM1012527	216	Yes	MSS	Primary Tumor	38443	54	not specified	21	38443	sigmoid colon	2	IV	DOD	4	11	C0104	Yes	Wild-type	F
GSM1012528	81.3	No	MSI-high	Primary Tumor	28/12/2006	78	not specified	89	28/12/2006	cecum	not specified	I	NED	2	nan	C0105	Yes	Wild-type	F
GSM1012529	36.6	No	MSI-low	Primary Tumor	13/06/2003	58	not specified	91	13/06/2003	transverse colon	not specified	II	NED	3	nan	C0111	Yes	Mutant	M
GSM1012530	990	No	MSI-low	Normal Colon	18/06/2003	58	not specified	91	13/06/2003	transverse colon	not specified	II	NED	3	nan	C0111	Yes	Mutant	M
GSM1012531	435	No	MSI-low	Primary Tumor	13/06/2003	84	not specified	not specified	13/06/2003	sigmoid colon	not specified	II	DOC	3	nan	C0112	Yes	Wild-type	M
GSM1012532	261	No	MSS	Primary Tumor	38443	61	not specified	79	38443	rectum	not specified	I	NED	2	nan	C0113	Yes	Mutant	F
GSM1012533	499	Yes	MSS	Primary Tumor	13/06/2003	45	not specified	44	13/06/2003	cecum	2	III	DOD	4	24	C0114	Yes	Mutant	F
GSM1012534	1000	Yes	MSS	Normal Colon	18/06/2003	45	not specified	44	13/06/2003	cecum	2	III	DOD	4	24	C0114	Yes	Mutant	F
GSM1012535	782	nan	MSI-low	Primary Tumor	38473	61	not specified	27	38473	sigmoid colon	1	IV	DOD	3	nan	C0115	Yes	Mutant	M
GSM1012536	1420	Yes	nan	Primary Tumor	18/06/2003	71	not specified	38	18/06/2003	cecum	not specified	IV	DOD	3	34	C0117	Yes	nan	M
GSM1012537	943	Yes	nan	Normal Colon	18/06/2003	71	not specified	38	18/06/2003	cecum	not specified	IV	DOD	3	34	C0117	Yes	nan	M
GSM1012538	937	Yes	MSS	Primary Tumor	38473	85	not specified	26	38473	rectum	not specified	IV	DOD	2	18	C0122	Yes	Wild-type	F
GSM1012539	90.5	No	nan	Primary Tumor	38473	56	not specified	112	38473	ascending colon	not specified	II	NED	3	nan	C0123	Yes	Mutant	F
GSM1012540	237	No	nan	Normal Colon	18/06/2003	56	not specified	112	38473	ascending colon	not specified	II	NED	3	nan	C0123	Yes	Mutant	F
GSM1012541	680	nan	MSS	Primary Tumor	38473	51	not specified	9	38473	sigmoid colon	not specified	IV	DOD	3	nan	C0124	Yes	Mutant	F
GSM1012542	1420	No	MSS	Primary Tumor	38473	77	not specified	90	38473	rectum	2	III	NED	3	nan	C0125	Yes	Mutant	M
GSM1012543	656	No	MSS	Primary Tumor	38473	61	not specified	201	38473	Rectosigmoid	not specified	II	NED	3	nan	C0127	Yes	Mutant	F
GSM1012544	113	No	MSS	Primary Tumor	19/01/2005	77	not specified	175	19/01/2005	descending colon	2	III	DUN	3	nan	C0128	Yes	Mutant	F
GSM1012545	679	No	MSS	polyp	21/05/2003	77	not specified	175	19/01/2005	descending colon	2	III	DUN	3	nan	C0128	Yes	Mutant	F
GSM1012546	131	No	MSI-high	Primary Tumor	19/01/2005	71	not specified	196	19/01/2005	rectum	not specified	I	DUN	2	nan	C0130	Yes	Mutant	F
GSM1012547	230	No	MSI-high	Primary Tumor	18/06/2003	65	not specified	86	18/06/2003	ascending colon	not specified	I	AUN	2	nan	C0134	Yes	Wild-type	F
GSM1012548	1020	No	MSI-high	Normal Colon	18/06/2003	65	not specified	86	18/06/2003	ascending colon	not specified	I	AUN	2	nan	C0134	Yes	Wild-type	F
GSM1012549	93.2	nan	MSI-low	Primary Tumor	28/05/2003	80	not specified	1	28/05/2003	ascending colon	2	IV	AWD	3	nan	C0136	Yes	Mutant	F
GSM1012550	616	nan	MSI-low	Normal Colon	19/06/2003	80	not specified	1	28/05/2003	ascending colon	2	IV	AWD	3	nan	C0136	Yes	Mutant	F
GSM1012551	157	nan	MSI-low	Normal Liver	19/06/2003	80	not specified	1	28/05/2003	ascending colon	2	IV	AWD	3	nan	C0136	No	Mutant	F
GSM1012552	14	nan	MSI-low	Liver Metastasis	28/05/2003	80	not specified	1	28/05/2003	ascending colon	2	IV	AWD	3	nan	C0136	No	Mutant	F
GSM1012553	700	No	MSS	Primary Tumor	18/04/2003	71	not specified	134	18/04/2003	sigmoid colon	not specified	II	DOC	3	nan	C0137	Yes	Mutant	F
GSM1012554	306	No	MSS	Normal Colon	18/04/2003	71	not specified	134	18/04/2003	sigmoid colon	not specified	II	DOC	3	nan	C0137	Yes	Mutant	F
GSM1012555	152	not specified	not specified	Normal Liver	24/04/2003	not specified	not specified	not specified	not specified	not specified	not specified	not specified	not specified	not specified	not specified	C0139	No	not specified	not specified
GSM1012556	177	not specified	not specified	Normal Liver	13/02/2004	not specified	not specified	not specified	not specified	not specified	not specified	not specified	not specified	not specified	not specified	C0139	No	not specified	not specified
GSM1012557	66.8	not specified	not specified	Liver Metastasis	37625	not specified	not specified	not specified	not specified	not specified	not specified	not specified	not specified	not specified	not specified	C0139	No	not specified	not specified
GSM1012558	135	Yes	MSI-high	Primary Tumor	28/12/2006	44	not specified	156	28/12/2006	cecum	not specified	II	DOD	4	131	C0140	Yes	Wild-type	F
GSM1012559	16.5	not specified	not specified	Liver Metastasis	19/01/2005	not specified	not specified	not specified	not specified	not specified	not specified	not specified	not specified	not specified	not specified	C0141	Yes	not specified	not specified
GSM1012560	32	not specified	not specified	Liver Metastasis	19/01/2005	not specified	not specified	not specified	not specified	not specified	not specified	not specified	not specified	not specified	not specified	C0145	No	not specified	not specified
GSM1012561	526	No	MSS	Primary Tumor	37929	73	not specified	76	19/01/2005	sigmoid colon	not specified	II	NED	3	nan	C0147	No	Mutant	F
GSM1012562	525	No	MSS	Primary Tumor	19/01/2005	73	not specified	76	19/01/2005	sigmoid colon	not specified	II	NED	3	nan	C0147	Yes	Mutant	F
GSM1012563	381	No	MSS	Normal Colon	37929	73	not specified	76	19/01/2005	sigmoid colon	not specified	II	NED	3	nan	C0147	Yes	Mutant	F
GSM1012564	546	No	MSS	Primary Tumor	19/01/2005	67	not specified	85	19/01/2005	rectum	not specified	II	NED	3	nan	C0149	Yes	Wild-type	M
GSM1012565	73.1	nan	MSS	Primary Tumor	19/06/2003	84	not specified	100	19/06/2003	descending colon	1	III	DUN	3	nan	C0151	Yes	Wild-type	F
GSM1012566	610	not specified	not specified	Liver Metastasis	19/01/2005	not specified	not specified	not specified	not specified	not specified	not specified	not specified	not specified	not specified	not specified	C0152	Yes	not specified	not specified
GSM1012567	357	Yes	MSS	Primary Tumor	37929	78	not specified	27	37929	Rectosigmoid	1	III	DOD	3	26	C0153	Yes	Mutant	F
GSM1012568	848	Yes	MSS	Normal Colon	37929	78	not specified	27	37929	Rectosigmoid	1	III	DOD	3	26	C0153	Yes	Mutant	F
GSM1012569	775	No	MSS	Primary Tumor	37838	61	not specified	76	37838	sigmoid colon	not specified	II	NED	3	nan	C0154	Yes	Mutant	M
GSM1012570	153	nan	MSS	Primary Tumor	28/12/2006	82	not specified	15	28/12/2006	transverse colon	not specified	IV	DOD	3	nan	C0155	Yes	Wild-type	M
GSM1012571	659	No	MSI-high	Primary Tumor	19/06/2003	57	not specified	90	19/06/2003	Rectosigmoid	not specified	II	NED	3	nan	C0156	Yes	Mutant	M
GSM1012572	248	No	MSS	Primary Tumor	28/02/2006	68	not specified	137	28/02/2006	ascending colon	not specified	II	DUN	3	nan	C0157	Yes	Mutant	M
GSM1012573	646	No	MSS	Normal Colon	28/12/2006	68	not specified	137	28/02/2006	ascending colon	not specified	II	DUN	3	nan	C0157	Yes	Mutant	M
GSM1012574	199	No	MSS	Primary Tumor	37838	58	not specified	117	37838	Rectosigmoid	2	III	AUN	2	nan	C0158	Yes	Mutant	M
GSM1012575	724	No	MSS	Normal Colon	38453	58	not specified	117	37838	Rectosigmoid	2	III	AUN	2	nan	C0158	Yes	Mutant	M
GSM1012576	371	nan	MSS	Primary Tumor	21/01/2005	38	not specified	19	21/01/2005	sigmoid colon	2	IV	DOD	3	nan	C0159	Yes	Mutant	M
GSM1012577	163	nan	MSI-high	Primary Tumor	21/01/2005	65	not specified	5	21/01/2005	descending colon	1	IV	DOD	3	nan	C0168	Yes	Wild-type	M
GSM1012578	649	Yes	MSS	Primary Tumor	37838	65	not specified	169	37838	sigmoid colon	not specified	II	DOD	3	54	C0170	Yes	Mutant	F
GSM1012579	486	No	MSS	Primary Tumor	37838	64	not specified	203	37838	sigmoid colon	not specified	I	NED	2	nan	C0171	Yes	Wild-type	F
GSM1012580	463	No	MSS	Primary Tumor	22/05/2003	81	not specified	87	22/05/2003	descending colon	not specified	II	DUN	3	nan	C0172	Yes	Mutant	F
GSM1012581	495	No	MSS	Normal Colon	22/05/2003	81	not specified	87	22/05/2003	descending colon	not specified	II	DUN	3	nan	C0172	Yes	Mutant	F
GSM1012582	761	not specified	not specified	polyp	21/01/2005	not specified	not specified	not specified	not specified	not specified	not specified	not specified	not specified	not specified	not specified	C0177	Yes	not specified	not specified
GSM1012583	41.5	No	nan	Primary Tumor	37838	77	not specified	136	37838	cecum	1	III	DUN	3	nan	C0178	Yes	Mutant	M
GSM1012584	388	No	MSS	Primary Tumor	28/05/2003	79	not specified	98	28/05/2003	sigmoid colon	not specified	I	DUN	2	nan	C0180	Yes	Wild-type	M
GSM1012585	389	No	MSS	Normal Colon	28/05/2003	79	not specified	98	28/05/2003	sigmoid colon	not specified	I	DUN	2	nan	C0180	Yes	Wild-type	M
GSM1012586	203	No	MSS	Primary Tumor	21/01/2005	82	not specified	134	21/01/2005	sigmoid colon	not specified	II	DUN	3	nan	C0181	Yes	Wild-type	F
GSM1012587	532	nan	MSS	Primary Tumor	28/12/2006	37	not specified	8	28/12/2006	sigmoid colon	1	IV	DOD	3	nan	C0186	Yes	Wild-type	F
GSM1012588	345	No	MSS	Primary Tumor	28/12/2006	58	not specified	69	28/12/2006	sigmoid colon	not specified	I	DUN	2	nan	C0192	Yes	Mutant	M
GSM1012589	164	No	MSI-high	Primary Tumor	30/04/2003	61	not specified	12	30/04/2003	ascending colon	2	IV	DOD	3	nan	C0193	Yes	Wild-type	M
GSM1012590	499	No	MSI-high	Normal Colon	30/04/2003	61	not specified	12	30/04/2003	ascending colon	2	IV	DOD	3	nan	C0193	Yes	Wild-type	M
GSM1012591	63.2	No	MSS	Primary Tumor	18/04/2003	75	not specified	27	18/04/2003	ascending colon	2	III	DOC	3	nan	C0194	Yes	Mutant	M
GSM1012592	211	No	MSS	Normal Colon	18/04/2003	75	not specified	27	18/04/2003	ascending colon	2	III	DOC	3	nan	C0194	Yes	Mutant	M
GSM1012593	363	No	MSS	Primary Tumor	24/04/2003	63	not specified	91	24/04/2003	sigmoid colon	not specified	I	DUN	2	nan	C0198	Yes	Mutant	M
GSM1012594	608	No	MSS	Normal Colon	24/04/2003	63	not specified	91	24/04/2003	sigmoid colon	not specified	I	DUN	2	nan	C0198	Yes	Mutant	M
GSM1012595	918	nan	nan	Primary Tumor	21/01/2005	70	not specified	20	21/01/2005	descending colon	1	IV	DOD	3	nan	C0200	Yes	Mutant	M
GSM1012596	1360	No	nan	Primary Tumor	21/01/2005	55	not specified	124	21/01/2005	rectum	not specified	II	NED	3	nan	C0203	Yes	Wild-type	M
GSM1012597	1060	No	MSI-high	Primary Tumor	21/05/2003	80	not specified	120	21/05/2003	cecum	2	III	DUN	3	nan	C0210	Yes	Mutant	F
GSM1012598	1070	No	MSI-high	polyp	21/05/2003	80	not specified	120	21/05/2003	cecum	2	III	DUN	3	nan	C0210	Yes	Mutant	F
GSM1012599	770	No	MSI-high	Polyp, high grade	21/05/2003	80	not specified	120	21/05/2003	cecum	2	III	DUN	3	nan	C0210	Yes	Mutant	F
GSM1012600	478	No	MSS	Primary Tumor	21/01/2005	66	not specified	86	21/01/2005	rectum	2	III	NED	3	nan	C0221	Yes	Mutant	F
GSM1012601	970	not specified	not specified	polyp	21/01/2005	not specified	not specified	not specified	not specified	not specified	not specified	not specified	not specified	not specified	not specified	C0224	Yes	not specified	not specified
GSM1012602	324	Yes	MSS	Primary Tumor	38598	38	not specified	19	38598	rectum	2	III	DOD	3	12	C0225	Yes	Wild-type	M
GSM1012603	304	nan	MSS	Normal Colon	38453	63	not specified	12	37687	descending colon	not specified	IV	DOD	3	nan	2308	Yes	Mutant	F
GSM1012604	61.4	Yes	MSI-high	Primary Tumor	29/12/2006	54	not specified	21	29/12/2006	rectum	1	IV	DOD	3	6	C0234	Yes	Wild-type	M
GSM1012605	664	No	MSI-high	Primary Tumor	17/02/2005	45	not specified	137	17/02/2005	rectum	1	III	DOC	3	nan	C0238	Yes	Mutant	M
GSM1012606	240	not specified	not specified	Normal Colon	28/05/2003	not specified	not specified	not specified	not specified	not specified	not specified	not specified	not specified	not specified	not specified	C0251	Yes	not specified	not specified
GSM1012607	69.5	not specified	not specified	Normal Liver	28/05/2003	not specified	not specified	not specified	not specified	not specified	not specified	not specified	not specified	not specified	not specified	C0251	No	not specified	not specified
GSM1012608	746	not specified	not specified	polyp	21/05/2003	not specified	not specified	not specified	not specified	not specified	not specified	not specified	not specified	not specified	not specified	C0252	Yes	not specified	not specified
GSM1012609	116	not specified	not specified	Normal Liver	28/05/2003	not specified	not specified	not specified	not specified	not specified	not specified	not specified	not specified	not specified	not specified	C0253	No	not specified	not specified
GSM1012610	529	not specified	not specified	Liver Metastasis	28/05/2003	not specified	not specified	not specified	not specified	not specified	not specified	not specified	not specified	not specified	not specified	C0253	No	not specified	not specified
GSM1012611	747	No	MSS	Primary Tumor	17/02/2005	78	not specified	80	17/02/2005	sigmoid colon	not specified	II	DOC	4	nan	C0257	Yes	Mutant	M
GSM1012612	540	not specified	not specified	Normal Colon	17/04/2003	not specified	not specified	not specified	not specified	not specified	not specified	not specified	not specified	not specified	not specified	C0265	Yes	not specified	not specified
GSM1012613	92.9	not specified	not specified	Normal Liver	17/04/2003	not specified	not specified	not specified	not specified	not specified	not specified	not specified	not specified	not specified	not specified	C0265	No	not specified	not specified
GSM1012614	33.8	not specified	not specified	Liver Metastasis	17/04/2003	not specified	not specified	not specified	not specified	not specified	not specified	not specified	not specified	not specified	not specified	C0265	No	not specified	not specified
GSM1012615	25.6	No	MSI-high	Primary Tumor	28/12/2006	59	not specified	159	28/12/2006	descending colon	2	III	NED	3	nan	C0273	Yes	Wild-type	F
GSM1012616	38.8	Yes	MSI-high	Primary Tumor	17/02/2005	74	not specified	29	17/02/2005	cecum	2	III	DOD	3	29	C0275	Yes	Mutant	F
GSM1012617	669	No	MSI-high	Primary Tumor	17/02/2005	57	not specified	97	17/02/2005	descending colon	1	III	NED	2	nan	C0283	Yes	Wild-type	M
GSM1012618	1510	nan	MSS	Primary Tumor	37838	47	not specified	25	37838	sigmoid colon	1	IV	DOD	2	nan	C0285	Yes	Mutant	M
GSM1012619	669	No	MSI-high	Primary Tumor	17/02/2005	65	not specified	113	17/02/2005	sigmoid colon	1	III	DUN	3	nan	C0295	Yes	Wild-type	M
GSM1012620	537	No	MSI-high	Primary Tumor	17/04/2003	85	not specified	66	17/04/2003	sigmoid colon	not specified	I	DOC	1	nan	C0297	Yes	Mutant	F
GSM1012621	801	No	MSI-high	Normal Colon	17/04/2003	85	not specified	66	17/04/2003	sigmoid colon	not specified	I	DOC	1	nan	C0297	Yes	Mutant	F
GSM1012622	261	No	MSI-high	Primary Tumor	17/02/2005	62	not specified	75	17/02/2005	Rectosigmoid	1	III	NED	3	nan	C0298	Yes	Mutant	M
GSM1012623	330	No	MSI-high	polyp	17/02/2005	62	not specified	75	17/02/2005	Rectosigmoid	1	III	NED	3	nan	C0298	Yes	Mutant	M
GSM1012624	1460	No	MSI-high	Primary Tumor	38598	73	not specified	72	38598	sigmoid colon	1	III	DOC	3	nan	C0312	Yes	Mutant	F
GSM1012625	633	Yes	MSS	Normal Colon	38453	80	not specified	79	37901	sigmoid colon	not specified	I	DOD	2	68	3156	Yes	Mutant	M
GSM1012626	666	not specified	not specified	polyp	38598	not specified	not specified	not specified	not specified	not specified	not specified	not specified	not specified	not specified	not specified	C0319	Yes	not specified	not specified
GSM1012627	127	nan	MSI-high	Primary Tumor	37838	19	not specified	7	37838	ascending colon	2	IV	DOD	3	nan	C0323	Yes	Wild-type	F
GSM1012628	654	nan	MSI-high	Normal Colon	38453	19	not specified	7	37838	ascending colon	2	IV	DOD	3	nan	C0323	Yes	Wild-type	F
GSM1012629	383	nan	MSS	Primary Tumor	17/04/2003	70	not specified	23	17/04/2003	descending colon	1	IV	DOD	3	nan	C0329	Yes	Mutant	M
GSM1012630	418	nan	MSS	Normal Colon	17/04/2003	70	not specified	23	17/04/2003	descending colon	1	IV	DOD	3	nan	C0329	Yes	Mutant	M
GSM1012631	79.5	No	MSI-high	Primary Tumor	29/12/2006	47	not specified	148	29/12/2006	ascending colon	not specified	II	NED	3	nan	C0330	Yes	nan	F
GSM1012632	86.6	not specified	not specified	Normal Liver	17/04/2003	not specified	not specified	not specified	not specified	not specified	not specified	not specified	not specified	not specified	not specified	C0331	No	not specified	not specified
GSM1012633	34.5	not specified	not specified	Liver Metastasis	24/04/2003	not specified	not specified	not specified	not specified	not specified	not specified	not specified	not specified	not specified	not specified	C0331	No	not specified	not specified
GSM1012634	68.1	No	MSI-high	Primary Tumor	29/12/2006	57	not specified	125	29/12/2006	ascending colon	not specified	II	NED	3	nan	C0334	Yes	nan	F
GSM1012635	1390	Yes	MSS	Primary Tumor	25/04/2003	65	not specified	47	25/04/2003	Rectosigmoid	1	IV	DOD	3	17	C0353	Yes	Mutant	M
GSM1012636	245	Yes	MSS	Normal Colon	25/04/2003	65	not specified	47	25/04/2003	Rectosigmoid	1	IV	DOD	3	17	C0353	Yes	Mutant	M
GSM1012637	206	Yes	MSS	Normal Liver	25/04/2003	65	not specified	47	25/04/2003	Rectosigmoid	1	IV	DOD	3	17	C0353	No	Mutant	M
GSM1012638	45.9	Yes	MSS	Liver Metastasis	25/04/2003	65	not specified	47	25/04/2003	Rectosigmoid	1	IV	DOD	3	17	C0353	No	Mutant	M
GSM1012639	733	nan	MSS	Primary Tumor	37900	77	not specified	30	37900	Rectosigmoid	not specified	IV	DOD	3	nan	C0415	Yes	Wild-type	F
GSM1012640	581	nan	MSS	Normal Colon	37900	77	not specified	30	37900	Rectosigmoid	not specified	IV	DOD	3	nan	C0415	Yes	Wild-type	F
GSM1012641	120	nan	MSS	Normal Liver	37900	77	not specified	30	37900	Rectosigmoid	not specified	IV	DOD	3	nan	C0415	No	Wild-type	F
GSM1012642	17.4	nan	MSS	Liver Metastasis	37900	77	not specified	30	37900	Rectosigmoid	not specified	IV	DOD	3	nan	C0415	No	Wild-type	F
GSM1012643	548	Yes	MSS	Primary Tumor	37900	44	not specified	23	37900	cecum	1	IV	DOD	3	6	C0472	Yes	Mutant	M
GSM1012644	149	Yes	MSS	Normal Liver	37900	44	not specified	23	37900	cecum	1	IV	DOD	3	6	C0472	No	Mutant	M
GSM1012645	95.2	No	MSI-high	Primary Tumor	29/12/2006	23	not specified	35	29/12/2006	ascending colon	not specified	I	NED	2	nan	C0487	Yes	nan	F
GSM1012646	555	No	MSI-high	Normal Colon	18/05/2006	23	not specified	35	29/12/2006	ascending colon	not specified	I	NED	2	nan	C0487	Yes	nan	F
GSM1012647	145	not specified	not specified	Primary Tumor	28/12/2006	not specified	not specified	not specified	not specified	not specified	not specified	not specified	not specified	not specified	not specified	C0575	No	not specified	not specified
GSM1012648	1030	not specified	not specified	Normal Colon	37900	not specified	not specified	not specified	not specified	not specified	not specified	not specified	not specified	not specified	not specified	C0575	Yes	not specified	not specified
GSM1012649	185	not specified	not specified	Normal Liver	37900	not specified	not specified	not specified	not specified	not specified	not specified	not specified	not specified	not specified	not specified	C0575	No	not specified	not specified
GSM1012650	154	not specified	not specified	Liver Metastasis	13/06/2003	not specified	not specified	not specified	not specified	not specified	not specified	not specified	not specified	not specified	not specified	C0575	No	not specified	not specified
GSM1012651	2040	nan	MSS	Primary Tumor	13/06/2003	39	not specified	18	13/06/2003	Rectosigmoid	not specified	IV	DOD	3	nan	C0667	Yes	Wild-type	M
GSM1012652	663	nan	MSS	Normal Colon	13/06/2003	39	not specified	18	13/06/2003	Rectosigmoid	not specified	IV	DOD	3	nan	C0667	No	Wild-type	M
GSM1012653	527	nan	MSS	Normal Colon	30/11/2003	39	not specified	18	13/06/2003	Rectosigmoid	not specified	IV	DOD	3	nan	C0667	Yes	Wild-type	M
GSM1012654	231	nan	MSS	Normal Liver	13/06/2003	39	not specified	18	13/06/2003	Rectosigmoid	not specified	IV	DOD	3	nan	C0667	No	Wild-type	M
GSM1012655	2480	nan	MSS	Liver Metastasis	13/06/2003	39	not specified	18	13/06/2003	Rectosigmoid	not specified	IV	DOD	3	nan	C0667	No	Wild-type	M
GSM1012656	6.07	not specified	not specified	not specified	27/02/2004	not specified	DLD1	not specified	not specified	not specified	not specified	not specified	not specified	not specified	not specified	cell line	No	not specified	not specified
GSM1012657	7.96	not specified	not specified	not specified	27/02/2004	not specified	HCT15	not specified	not specified	not specified	not specified	not specified	not specified	not specified	not specified	cell line	No	not specified	not specified
GSM1012658	3.58	not specified	not specified	not specified	38080	not specified	HCT15rehyb	not specified	not specified	not specified	not specified	not specified	not specified	not specified	not specified	cell line	No	not specified	not specified
GSM1012659	7.94	not specified	not specified	not specified	27/02/2004	not specified	HT29	not specified	not specified	not specified	not specified	not specified	not specified	not specified	not specified	cell line	No	not specified	not specified
GSM1012660	3.7	not specified	not specified	not specified	38080	not specified	HTB39	not specified	not specified	not specified	not specified	not specified	not specified	not specified	not specified	cell line	No	not specified	not specified
GSM1012661	10.6	not specified	not specified	not specified	27/02/2004	not specified	LNCAP	not specified	not specified	not specified	not specified	not specified	not specified	not specified	not specified	cell line	No	not specified	not specified
GSM1012662	8.33	not specified	not specified	not specified	27/02/2004	not specified	LOVO	not specified	not specified	not specified	not specified	not specified	not specified	not specified	not specified	cell line	No	not specified	not specified
GSM1012663	28.5	not specified	not specified	not specified	38080	not specified	MCF7	not specified	not specified	not specified	not specified	not specified	not specified	not specified	not specified	cell line	No	not specified	not specified
GSM1012664	8.88	not specified	not specified	not specified	38080	not specified	NCM460	not specified	not specified	not specified	not specified	not specified	not specified	not specified	not specified	cell line	No	not specified	not specified
GSM1012665	8.66	not specified	not specified	not specified	38263	not specified	SW1116	not specified	not specified	not specified	not specified	not specified	not specified	not specified	not specified	cell line	No	not specified	not specified
GSM1012666	3.03	not specified	not specified	not specified	38080	not specified	SW620	not specified	not specified	not specified	not specified	not specified	not specified	not specified	not specified	cell line	No	not specified	not specified
GSM1012667	6.04	not specified	not specified	not specified	38263	not specified	WIDR	not specified	not specified	not specified	not specified	not specified	not specified	not specified	not specified	cell line	No	not specified	not specified

## Sheet: Remove redundancy
Sample	mRNA expression	RECURRENCE	MICROSATTELITE INSTABILITY	ORGANISM PART	SCAN DATE	AGE	CELL LINE	FUP INTERVAL	SAMPLE DATE	ANATOMIC LOCATION	N	GROUP STAGE	CAUSE UNKNOWN	T	RECURRENCE INTERVAL	PATIENT ID	INCLUDED IN ANALYSIS	P53 MUTATION STATUS	SEX
GSM1012278	268	not specified	not specified	polyp	25/02/2004	not specified	not specified	not specified	not specified	not specified	not specified	not specified	not specified	not specified	not specified	300	Yes	not specified	not specified
GSM1012279	21.9333	not specified	not specified	Liver Metastasis	13/02/2004	not specified	not specified	not specified	not specified	not specified	not specified	not specified	not specified	not specified	not specified	450	No	not specified	not specified
GSM1012282	37.1	not specified	not specified	Liver Metastasis	37659	not specified	not specified	not specified	not specified	not specified	not specified	not specified	not specified	not specified	not specified	464	Yes	not specified	not specified
GSM1012283	915	not specified	not specified	Liver Metastasis	37659	not specified	not specified	not specified	not specified	not specified	not specified	not specified	not specified	not specified	not specified	485	No	not specified	not specified
GSM1012286	13.5	nan	MSI-high	Primary Tumor	37687	70	not specified	5	37687	ascending colon	1	IV	DOD	3	nan	620	Yes	nan	F
GSM1012287	108.033	not specified	not specified	Liver Metastasis	37659	not specified	not specified	not specified	not specified	not specified	not specified	not specified	not specified	not specified	not specified	823	No	not specified	not specified
GSM1012290	1466.67	not specified	not specified	Liver Metastasis	37659	not specified	not specified	not specified	not specified	not specified	not specified	not specified	not specified	not specified	not specified	838	No	not specified	not specified
GSM1012293	17.3	not specified	not specified	Liver Metastasis	37659	not specified	not specified	not specified	not specified	not specified	not specified	not specified	not specified	not specified	not specified	852	Yes	not specified	not specified
GSM1012294	120	not specified	not specified	Normal Liver	38607	not specified	not specified	not specified	not specified	not specified	not specified	not specified	not specified	not specified	not specified	871	No	not specified	not specified
GSM1012295	319	not specified	not specified	polyp	37659	not specified	not specified	not specified	not specified	not specified	not specified	not specified	not specified	not specified	not specified	888	Yes	not specified	not specified
GSM1012296	211	not specified	not specified	Liver Metastasis	37659	not specified	not specified	not specified	not specified	not specified	not specified	not specified	not specified	not specified	not specified	947	Yes	not specified	not specified
GSM1012297	1490	No	nan	Primary Tumor	37687	78	not specified	82	37687	sigmoid colon	1	III	DUN	3	nan	990	Yes	Mutant	M
GSM1012298	66.9	not specified	not specified	Normal Lung	22/07/2003	not specified	not specified	not specified	not specified	not specified	not specified	not specified	not specified	not specified	not specified	1720	No	not specified	not specified
GSM1012299	48.4	not specified	not specified	Lung Metastasis	22/07/2003	not specified	not specified	not specified	not specified	not specified	not specified	not specified	not specified	not specified	not specified	1720	No	not specified	not specified
GSM1012300	290	not specified	not specified	polyp	37901	not specified	not specified	not specified	not specified	not specified	not specified	not specified	not specified	not specified	not specified	1984	Yes	not specified	not specified
GSM1012301	23.3	not specified	not specified	Normal Lung	22/07/2003	not specified	not specified	not specified	not specified	not specified	not specified	not specified	not specified	not specified	not specified	2050	No	not specified	not specified
GSM1012302	133	not specified	not specified	Lung Metastasis	22/07/2003	not specified	not specified	not specified	not specified	not specified	not specified	not specified	not specified	not specified	not specified	2050	No	not specified	not specified
GSM1012303	535	No	MSS	Primary Tumor	25/02/2004	40	not specified	61	25/02/2004	sigmoid colon	not specified	II	NED	3	nan	2184	Yes	Wild-type	F
GSM1012304	548	No	MSS	Normal Colon	17/11/2005	40	not specified	61	25/02/2004	sigmoid colon	not specified	II	NED	3	nan	2184	Yes	Wild-type	F
GSM1012305	1320	nan	MSS	Primary Tumor	37687	70	not specified	130	37687	Rectosigmoid	1	III	DUN	3	nan	2189	Yes	Mutant	M
GSM1012306	714	nan	MSS	Normal Colon	28/02/2006	70	not specified	130	37687	Rectosigmoid	1	III	DUN	3	nan	2189	Yes	Mutant	M
GSM1012307	557	nan	MSS	Primary Tumor	37687	63	not specified	12	37687	descending colon	not specified	IV	DOD	3	nan	2308	Yes	Mutant	F
GSM1012603	304	nan	MSS	Normal Colon	38453	63	not specified	12	37687	descending colon	not specified	IV	DOD	3	nan	2308	Yes	Mutant	F
GSM1012308	305	No	MSS	Primary Tumor	37687	81	not specified	52	37687	ascending colon	not specified	I	NED	2	nan	2500	Yes	Wild-type	M
GSM1012309	398	not specified	not specified	polyp	37659	not specified	not specified	not specified	not specified	not specified	not specified	not specified	not specified	not specified	not specified	2663	Yes	not specified	not specified
GSM1012310	451	No	MSS	Primary Tumor	37901	70	not specified	143	37901	sigmoid colon	1	III	DUN	3	nan	2679	Yes	Wild-type	F
GSM1012311	483	No	MSS	polyp	37687	70	not specified	143	37901	sigmoid colon	1	III	DUN	3	nan	2679	Yes	Wild-type	F
GSM1012312	844	nan	MSS	Primary Tumor	37901	66	not specified	89	37901	Rectosigmoid	not specified	I	NED	1	nan	2779	Yes	Wild-type	F
GSM1012313	801	nan	MSS	polyp	37687	66	not specified	89	37901	Rectosigmoid	not specified	I	NED	1	nan	2779	Yes	Wild-type	F
GSM1012314	114	Yes	MSS	Primary Tumor	25/02/2004	55	not specified	72	25/02/2004	sigmoid colon	2	III	DOD	3	45	2815	Yes	Wild-type	M
GSM1012315	178	Yes	MSS	Normal Colon	28/03/2006	55	not specified	72	25/02/2004	sigmoid colon	2	III	DOD	3	45	2815	Yes	Wild-type	M
GSM1012316	1170	nan	MSS	Primary Tumor	37901	70	not specified	20	37901	transverse colon	1	IV	DOD	3	nan	2832	Yes	Mutant	M
GSM1012317	834	Yes	MSS	Primary Tumor	37687	49	not specified	16	37687	sigmoid colon	2	IV	DOD	3	14	3023	Yes	Wild-type	F
GSM1012318	261	Yes	MSS	Normal Colon	38991	49	not specified	16	37687	sigmoid colon	2	IV	DOD	3	14	3023	Yes	Wild-type	F
GSM1012319	924	Yes	MSS	Primary Tumor	37901	80	not specified	79	37901	sigmoid colon	not specified	I	DOD	2	68	3156	Yes	Mutant	M
GSM1012625	633	Yes	MSS	Normal Colon	38453	80	not specified	79	37901	sigmoid colon	not specified	I	DOD	2	68	3156	Yes	Mutant	M
GSM1012320	490	Yes	MSS	Primary Tumor	25/02/2004	73	not specified	10	25/02/2004	ascending colon	2	III	DOD	3	not specified	3283	Yes	Mutant	F
GSM1012321	35.5	not specified	not specified	Lung Metastasis	22/07/2003	not specified	not specified	not specified	not specified	not specified	not specified	not specified	not specified	not specified	not specified	3358	No	not specified	not specified
GSM1012322	569	No	MSS	Primary Tumor	37687	68	not specified	153	37687	rectum	not specified	I	NED	2	nan	3393	Yes	Mutant	F
GSM1012323	601	No	MSS	polyp	37687	68	not specified	153	37687	rectum	not specified	I	NED	2	nan	3393	Yes	Mutant	F
GSM1012324	366	nan	MSI-low	Primary Tumor	37901	75	not specified	12	37901	cecum	2	IV	DOD	3	nan	3401	Yes	Mutant	M
GSM1012325	77.6	No	MSI-high	Primary Tumor	38607	53	not specified	114	38607	descending colon	not specified	II	NED	3	nan	3465	Yes	nan	M
GSM1012326	20.5	Yes	MSS	Primary Tumor	25/02/2004	71	not specified	13	25/02/2004	ascending colon	1	IV	DOD	3	7	3519	Yes	Mutant	M
GSM1012327	318	Yes	MSS	Normal Colon	28/03/2006	71	not specified	13	25/02/2004	ascending colon	1	IV	DOD	3	7	3519	Yes	Mutant	M
GSM1012328	73.5	nan	MSI-high	Primary Tumor	25/02/2004	42	not specified	10	25/02/2004	transverse colon	2	IV	DOD	3	nan	3531	Yes	Wild-type	M
GSM1012329	182	not specified	not specified	polyp	38021	not specified	not specified	not specified	not specified	not specified	not specified	not specified	not specified	not specified	not specified	3598	Yes	not specified	not specified
GSM1012330	421	not specified	not specified	Normal Colon	28/03/2006	not specified	not specified	not specified	not specified	not specified	not specified	not specified	not specified	not specified	not specified	3598	Yes	not specified	not specified
GSM1012331	737	Yes	MSS	Primary Tumor	38021	77	not specified	35	38021	Rectosigmoid	1	IV	DOD	3	18	3637	Yes	Mutant	F
GSM1012332	626	Yes	MSS	polyp	38021	77	not specified	35	38021	Rectosigmoid	1	IV	DOD	3	18	3637	Yes	Mutant	F
GSM1012333	309	Yes	MSS	Normal Colon	38021	77	not specified	35	38021	Rectosigmoid	1	IV	DOD	3	18	3637	Yes	Mutant	F
GSM1012334	83.5	No	MSS	Primary Tumor	38021	41	not specified	137	38021	transverse colon	2	III	NED	3	nan	3657	Yes	Mutant	F
GSM1012335	219	No	MSS	Normal Colon	28/03/2006	41	not specified	137	38021	transverse colon	2	III	NED	3	nan	3657	Yes	Mutant	F
GSM1012336	238	nan	MSS	Primary Tumor	38021	61	not specified	37	38021	descending colon	not specified	IV	DOD	3	nan	3706	Yes	Mutant	M
GSM1012337	167	nan	MSS	Normal Colon	38991	61	not specified	37	38021	descending colon	not specified	IV	DOD	3	nan	3706	Yes	Mutant	M
GSM1012338	450	No	MSS	Primary Tumor	37687	54	not specified	136	37687	Rectosigmoid	not specified	I	NED	2	nan	3752	Yes	Mutant	M
GSM1012339	136	Yes	MSI-high	Primary Tumor	37901	75	not specified	12	37901	cecum	not specified	I	NED	2	12	3753	Yes	Wild-type	M
GSM1012340	475	Yes	MSI-high	Normal Colon	38607	75	not specified	12	37901	cecum	not specified	I	NED	2	12	3753	Yes	Wild-type	M
GSM1012341	337	nan	MSS	Primary Tumor	38021	69	not specified	28	38021	Rectosigmoid	1	IV	DOD	3	nan	3777	Yes	Mutant	F
GSM1012342	106	nan	MSS	Normal Colon	18/05/2006	69	not specified	28	38021	Rectosigmoid	1	IV	DOD	3	nan	3777	Yes	Mutant	F
GSM1012343	866	not specified	not specified	Lung Metastasis	22/07/2003	not specified	not specified	not specified	not specified	not specified	not specified	not specified	not specified	not specified	not specified	3820	Yes	not specified	not specified
GSM1012344	1040	Yes	MSS	Primary Tumor	38021	74	not specified	76	38021	transverse colon	2	III	DOD	3	52	3862	Yes	Wild-type	M
GSM1012345	843	Yes	MSS	Normal Colon	28/03/2006	74	not specified	76	38021	transverse colon	2	III	DOD	3	52	3862	Yes	Wild-type	M
GSM1012346	200	Yes	MSS	Primary Tumor	22/04/2004	58	not specified	21	22/04/2004	descending colon	1	IV	DOD	4	not specified	4176	Yes	Wild-type	F
GSM1012347	65	Yes	MSS	Normal Colon	38607	58	not specified	21	22/04/2004	descending colon	1	IV	DOD	4	not specified	4176	Yes	Wild-type	F
GSM1012348	34.1	not specified	not specified	Normal Lung	22/07/2003	not specified	not specified	not specified	not specified	not specified	not specified	not specified	not specified	not specified	not specified	4222	No	not specified	not specified
GSM1012349	39.7	not specified	not specified	Lung Metastasis	22/07/2003	not specified	not specified	not specified	not specified	not specified	not specified	not specified	not specified	not specified	not specified	4222	Yes	not specified	not specified
GSM1012350	474	No	MSS	Primary Tumor	22/04/2004	58	not specified	107	22/04/2004	ascending colon	2	III	NED	3	nan	4276	Yes	Mutant	M
GSM1012351	529	No	MSS	Normal Colon	28/03/2006	58	not specified	107	22/04/2004	ascending colon	2	III	NED	3	nan	4276	Yes	Mutant	M
GSM1012352	1630	No	MSS	Primary Tumor	22/04/2004	68	not specified	56	22/04/2004	transverse colon	1	III	NED	2	nan	4388	Yes	Mutant	F
GSM1012353	283	not specified	not specified	polyp	38296	not specified	not specified	not specified	not specified	not specified	not specified	not specified	not specified	not specified	not specified	4449	Yes	not specified	not specified
GSM1012354	856	nan	MSS	Primary Tumor	38296	65	not specified	4	38296	sigmoid colon	not specified	IV	DOD	3	nan	4494	Yes	Mutant	M
GSM1012355	59.5	nan	MSS	Normal Colon	28/03/2006	65	not specified	4	38296	sigmoid colon	not specified	IV	DOD	3	nan	4494	Yes	Mutant	M
GSM1012356	662	nan	MSS	Primary Tumor	38296	60	not specified	6	38296	cecum	2	IV	DOD	3	nan	4549	Yes	Mutant	M
GSM1012357	435	nan	MSS	Normal Colon	28/03/2006	60	not specified	6	38296	cecum	2	IV	DOD	3	nan	4549	Yes	Mutant	M
GSM1012358	509	Yes	MSS	Primary Tumor	22/04/2004	80	not specified	20	22/04/2004	ascending colon	2	III	DOD	3	8	4800	Yes	Mutant	F
GSM1012359	326	Yes	MSS	Normal Colon	18/05/2006	80	not specified	20	22/04/2004	ascending colon	2	III	DOD	3	8	4800	Yes	Mutant	F
GSM1012360	784	not specified	not specified	polyp	37901	not specified	not specified	not specified	not specified	not specified	not specified	not specified	not specified	not specified	not specified	4809	Yes	not specified	not specified
GSM1012361	475	No	MSS	Primary Tumor	38296	67	not specified	38	38296	ascending colon	not specified	I	NED	2	nan	5025	Yes	Mutant	M
GSM1012362	844	not specified	not specified	polyp	37659	not specified	not specified	not specified	not specified	not specified	not specified	not specified	not specified	not specified	not specified	5192	Yes	not specified	not specified
GSM1012363	310	No	MSI-low	Primary Tumor	22/04/2004	73	not specified	145	22/04/2004	cecum	1	III	DUN	3	nan	5334	Yes	Wild-type	M
GSM1012364	239	nan	MSS	Primary Tumor	22/04/2004	55	not specified	25	22/04/2004	transverse colon	2	IV	DOD	3	nan	5424	Yes	Mutant	M
GSM1012365	617	not specified	not specified	polyp	37659	not specified	not specified	not specified	not specified	not specified	not specified	not specified	not specified	not specified	not specified	5479	Yes	not specified	not specified
GSM1012366	14.1	No	MSI-high	Primary Tumor	22/04/2004	69	not specified	100	22/04/2004	ascending colon	not specified	I	NED	2	nan	5629	Yes	Wild-type	M
GSM1012367	605	No	MSS	Primary Tumor	19/05/2004	76	not specified	85	19/05/2004	sigmoid colon	not specified	I	NED	2	nan	5708	Yes	Mutant	F
GSM1012368	698	nan	MSS	Primary Tumor	19/05/2004	32	not specified	16	19/05/2004	ascending colon	1	IV	DOD	3	nan	5786	Yes	Wild-type	M
GSM1012369	116	nan	MSS	Normal Colon	18/05/2006	32	not specified	16	19/05/2004	ascending colon	1	IV	DOD	3	nan	5786	Yes	Wild-type	M
GSM1012370	510	nan	MSI-low	Primary Tumor	19/05/2004	70	not specified	25	19/05/2004	cecum	not specified	IV	DOD	3	nan	5839	Yes	Wild-type	M
GSM1012371	261	Yes	MSS	Primary Tumor	19/05/2004	81	not specified	81	19/05/2004	ascending colon	1	III	DOD	3	45	5885	Yes	Mutant	F
GSM1012372	53.7	not specified	not specified	Lung Metastasis	22/07/2003	not specified	not specified	not specified	not specified	not specified	not specified	not specified	not specified	not specified	not specified	5969	No	not specified	not specified
GSM1012373	340	No	MSS	Primary Tumor	19/05/2004	70	not specified	60	19/05/2004	cecum	not specified	II	NED	3	nan	6051	Yes	Wild-type	F
GSM1012374	210	Yes	MSS	Primary Tumor	19/05/2004	56	not specified	140	19/05/2004	descending colon	2	III	NED	4	15	6220	Yes	Wild-type	M
GSM1012375	610	No	nan	Primary Tumor	38023	70	not specified	72	38023	sigmoid colon	not specified	II	DUN	4	nan	6265	Yes	nan	F
GSM1012376	1820	No	MSS	Primary Tumor	38083	68	not specified	125	38083	rectum	not specified	I	NED	2	nan	6314	Yes	Wild-type	F
GSM1012377	144	not specified	not specified	Lung Metastasis	22/07/2003	not specified	not specified	not specified	not specified	not specified	not specified	not specified	not specified	not specified	not specified	6432	No	not specified	not specified
GSM1012378	1100	not specified	not specified	polyp	37901	not specified	not specified	not specified	not specified	not specified	not specified	not specified	not specified	not specified	not specified	6572	Yes	not specified	not specified
GSM1012379	184	Yes	MSI-low	Primary Tumor	38266	32	not specified	137	38266	sigmoid colon	2	III	NED	3	66	6657	Yes	Mutant	F
GSM1012380	134	Yes	MSI-low	Normal Colon	38607	32	not specified	137	38266	sigmoid colon	2	III	NED	3	66	6657	Yes	Mutant	F
GSM1012381	59.5	No	MSS	Primary Tumor	38266	63	not specified	139	38266	descending colon	not specified	II	NED	3	nan	6706	Yes	Mutant	M
GSM1012382	26	not specified	not specified	Normal Lung	38607	not specified	not specified	not specified	not specified	not specified	not specified	not specified	not specified	not specified	not specified	6764	No	not specified	not specified
GSM1012383	110	not specified	not specified	Lung Metastasis	22/07/2003	not specified	not specified	not specified	not specified	not specified	not specified	not specified	not specified	not specified	not specified	6764	Yes	not specified	not specified
GSM1012384	599	Yes	nan	Primary Tumor	38266	64	not specified	27	38266	ascending colon	not specified	II	DOD	3	2	6840	Yes	nan	M
GSM1012385	405	No	MSI-low	Primary Tumor	38607	71	not specified	133	38607	descending colon	not specified	II	NED	3	nan	6997	Yes	nan	F
GSM1012386	663	No	MSS	Primary Tumor	38266	62	not specified	123	38266	sigmoid colon	1	III	NED	2	nan	7061	Yes	Mutant	F
GSM1012387	1490	No	MSI-low	Primary Tumor	38266	76	not specified	95	38266	sigmoid colon	not specified	I	NED	2	nan	7145	Yes	Mutant	F
GSM1012388	667	not specified	not specified	polyp	38266	not specified	not specified	not specified	not specified	not specified	not specified	not specified	not specified	not specified	not specified	7392	Yes	not specified	not specified
GSM1012389	969	Yes	MSS	Primary Tumor	38266	48	not specified	51	38266	descending colon	1	III	DOD	3	19	7427	Yes	Wild-type	M
GSM1012390	223	not specified	not specified	Lung Metastasis	22/07/2003	not specified	not specified	not specified	not specified	not specified	not specified	not specified	not specified	not specified	not specified	7445	No	not specified	not specified
GSM1012391	1450	No	MSS	Primary Tumor	38083	69	not specified	58	38083	cecum	not specified	II	NED	3	nan	7576	Yes	Mutant	M
GSM1012392	671	No	MSS	Primary Tumor	38083	59	not specified	59	38083	transverse colon	1	III	NED	2	nan	7632	Yes	Mutant	M
GSM1012393	781	nan	MSS	Primary Tumor	38083	71	not specified	45	38083	transverse colon	2	IV	DOD	3	nan	7662	Yes	Mutant	F
GSM1012394	336	not specified	not specified	polyp	37901	not specified	not specified	not specified	not specified	not specified	not specified	not specified	not specified	not specified	not specified	7677	Yes	not specified	not specified
GSM1012395	365	Yes	MSS	Primary Tumor	38083	77	not specified	99	38083	cecum	1	III	DOD	3	11	7721	Yes	Mutant	M
GSM1012396	19.3	nan	MSI-high	Primary Tumor	38329	74	not specified	17	38329	transverse colon	not specified	IV	DOD	3	nan	7925	Yes	Mutant	M
GSM1012397	949	nan	MSS	Primary Tumor	38329	48	not specified	13	38329	sigmoid colon	2	IV	DOD	3	nan	7930	Yes	Mutant	F
GSM1012398	280	No	MSS	Primary Tumor	38329	53	not specified	119	38329	Rectosigmoid	1	III	NED	2	nan	7973	Yes	Mutant	M
GSM1012399	232	nan	MSS	Primary Tumor	38329	76	not specified	11	38329	ascending colon	not specified	IV	DOD	3	nan	8018	Yes	Mutant	M
GSM1012400	167	No	MSS	Primary Tumor	38329	70	not specified	47	38329	Rectosigmoid	2	III	NED	3	nan	8029	Yes	Mutant	M
GSM1012401	222	No	MSS	Primary Tumor	38329	35	not specified	119	38329	sigmoid colon	not specified	I	NED	2	nan	8061	Yes	Mutant	M
GSM1012402	434	not specified	not specified	polyp	37901	not specified	not specified	not specified	not specified	not specified	not specified	not specified	not specified	not specified	not specified	8070	Yes	not specified	not specified
GSM1012403	46.6	not specified	not specified	Normal Lung	38991	not specified	not specified	not specified	not specified	not specified	not specified	not specified	not specified	not specified	not specified	8088	No	not specified	not specified
GSM1012404	85.5	not specified	not specified	Lung Metastasis	22/07/2003	not specified	not specified	not specified	not specified	not specified	not specified	not specified	not specified	not specified	not specified	8088	Yes	not specified	not specified
GSM1012405	265	No	nan	Primary Tumor	38329	73	not specified	125	38329	sigmoid colon	not specified	II	NED	3	nan	8168	Yes	nan	M
GSM1012406	232	not specified	not specified	polyp	37901	not specified	not specified	not specified	not specified	not specified	not specified	not specified	not specified	not specified	not specified	8568	Yes	not specified	not specified
GSM1012407	281	Yes	MSS	Primary Tumor	38118	65	not specified	80	38118	sigmoid colon	2	III	DOD	3	27	8792	Yes	Wild-type	F
GSM1012408	74.2	No	MSS	Primary Tumor	38118	78	not specified	44	38118	descending colon	not specified	II	NED	3	nan	9054	Yes	Mutant	F
GSM1012409	874	No	MSS	Primary Tumor	38058	79	not specified	108	38058	sigmoid colon	not specified	II	DUN	3	nan	9077	Yes	Mutant	M
GSM1012410	28.7	No	MSI-high	Primary Tumor	38058	74	not specified	119	38058	transverse colon	not specified	II	NED	3	nan	9185	Yes	Wild-type	M
GSM1012411	497	Yes	MSI-low	Primary Tumor	38118	67	not specified	32	38118	sigmoid colon	1	IV	DOD	3	17	9297	Yes	Mutant	F
GSM1012412	31.7	No	nan	Primary Tumor	38118	61	not specified	120	38118	cecum	not specified	II	NED	3	nan	9343	Yes	nan	M
GSM1012413	322	No	MSS	Primary Tumor	38118	51	not specified	111	38118	sigmoid colon	1	III	NED	1	nan	9394	Yes	Mutant	M
GSM1012414	252	nan	MSS	Primary Tumor	38118	52	not specified	125	38118	rectum	2	IV	AWD	4	nan	9420	Yes	Mutant	F
GSM1012415	781	not specified	not specified	polyp	38058	not specified	not specified	not specified	not specified	not specified	not specified	not specified	not specified	not specified	not specified	9446	Yes	not specified	not specified
GSM1012416	154	nan	MSS	Primary Tumor	38058	38	not specified	8	38058	ascending colon	2	IV	DOD	3	nan	9468	Yes	Wild-type	F
GSM1012417	416	not specified	not specified	polyp	14/12/2005	not specified	not specified	not specified	not specified	not specified	not specified	not specified	not specified	not specified	not specified	9518	Yes	not specified	not specified
GSM1012418	51.7	not specified	not specified	Liver Metastasis	22/03/2005	not specified	not specified	not specified	not specified	not specified	not specified	not specified	not specified	not specified	not specified	9518	Yes	not specified	not specified
GSM1012419	387	No	MSS	Primary Tumor	24/11/2004	67	not specified	110	24/11/2004	cecum	not specified	II	NED	3	nan	9728	Yes	Wild-type	M
GSM1012420	548	No	MSS	polyp	24/11/2004	67	not specified	110	24/11/2004	cecum	not specified	II	NED	3	nan	9728	Yes	Wild-type	M
GSM1012421	186	nan	MSS	Primary Tumor	24/11/2004	84	not specified	62	24/11/2004	descending colon	not specified	II	NED	3	nan	9811	Yes	Mutant	M
GSM1012422	894	not specified	not specified	polyp	37659	not specified	not specified	not specified	not specified	not specified	not specified	not specified	not specified	not specified	not specified	10078	Yes	not specified	not specified
GSM1012423	313	nan	MSS	Primary Tumor	24/11/2004	60	not specified	36	24/11/2004	ascending colon	2	IV	DOD	3	nan	10194	Yes	Mutant	M
GSM1012424	716	No	MSS	Primary Tumor	38598	75	not specified	78	38598	sigmoid colon	not specified	II	NED	3	nan	10216	Yes	Wild-type	F
GSM1012425	47.5	not specified	not specified	Lung Metastasis	22/07/2003	not specified	not specified	not specified	not specified	not specified	not specified	not specified	not specified	not specified	not specified	10258	Yes	not specified	not specified
GSM1012426	377	No	MSS	Primary Tumor	38598	78	not specified	54	38598	ascending colon	not specified	II	NED	3	nan	10264	Yes	nan	M
GSM1012427	31.2	nan	nan	Primary Tumor	38598	55	not specified	19	38598	cecum	2	IV	DOD	4	nan	10368	Yes	nan	M
GSM1012428	218	No	MSS	Primary Tumor	38598	44	not specified	47	38598	sigmoid colon	not specified	I	NED	1	nan	10512	Yes	Mutant	F
GSM1012429	42.9	No	MSI-high	Primary Tumor	38598	59	not specified	106	38598	descending colon	not specified	I	NED	2	nan	10630	Yes	Wild-type	M
GSM1012430	40.8	not specified	not specified	Lung Metastasis	22/07/2003	not specified	not specified	not specified	not specified	not specified	not specified	not specified	not specified	not specified	not specified	11185	Yes	not specified	not specified
GSM1012431	78.4	not specified	not specified	Lung Metastasis	22/07/2003	not specified	not specified	not specified	not specified	not specified	not specified	not specified	not specified	not specified	not specified	11190	No	not specified	not specified
GSM1012432	401	No	MSS	Primary Tumor	38445	75	not specified	109	38445	Rectosigmoid	not specified	II	NED	3	nan	11325	Yes	nan	F
GSM1012433	88.6	not specified	not specified	Lung Metastasis	22/07/2003	not specified	not specified	not specified	not specified	not specified	not specified	not specified	not specified	not specified	not specified	11670	Yes	not specified	not specified
GSM1012434	260	nan	MSS	Primary Tumor	38445	61	not specified	23	38445	cecum	2	IV	DOD	4	nan	11718	Yes	nan	F
GSM1012435	29.3	not specified	not specified	Normal Lung	22/07/2003	not specified	not specified	not specified	not specified	not specified	not specified	not specified	not specified	not specified	not specified	12051	No	not specified	not specified
GSM1012436	106	not specified	not specified	Lung Metastasis	22/07/2003	not specified	not specified	not specified	not specified	not specified	not specified	not specified	not specified	not specified	not specified	12051	No	not specified	not specified
GSM1012437	517	No	MSS	Primary Tumor	38445	63	not specified	111	38445	transverse colon	not specified	II	NED	3	nan	12237	Yes	Mutant	F
GSM1012438	45.2	not specified	not specified	Lung Metastasis	22/07/2003	not specified	not specified	not specified	not specified	not specified	not specified	not specified	not specified	not specified	not specified	12285	Yes	not specified	not specified
GSM1012439	195	nan	MSS	Primary Tumor	38445	62	not specified	11	38445	sigmoid colon	not specified	IV	DOD	3	nan	12292	Yes	nan	M
GSM1012440	78.5	No	MSS	Primary Tumor	38445	54	not specified	95	38445	Splenic Flexure	not specified	II	NED	3	nan	12297	Yes	Wild-type	M
GSM1012441	1420	No	MSS	Primary Tumor	38445	72	not specified	63	38445	Rectosigmoid	not specified	I	DUN	2	nan	12355	Yes	nan	F
GSM1012442	492	No	MSS	Primary Tumor	38445	69	not specified	76	38445	sigmoid colon	not specified	I	DOC	2	nan	12847	Yes	nan	M
GSM1012443	36.6	not specified	not specified	Normal Lung	22/07/2003	not specified	not specified	not specified	not specified	not specified	not specified	not specified	not specified	not specified	not specified	13279	No	not specified	not specified
GSM1012444	106	not specified	not specified	Lung Metastasis	22/07/2003	not specified	not specified	not specified	not specified	not specified	not specified	not specified	not specified	not specified	not specified	13279	No	not specified	not specified
GSM1012445	539	No	MSS	Primary Tumor	38445	59	not specified	10	38445	descending colon	not specified	I	DOC	2	nan	13321	Yes	nan	M
GSM1012446	31.1	No	MSI-high	Primary Tumor	22/03/2005	63	not specified	86	22/03/2005	descending colon	not specified	II	DUN	3	nan	13357	Yes	Wild-type	F
GSM1012447	478	nan	MSS	Primary Tumor	22/03/2005	62	not specified	15	22/03/2005	ascending colon	2	IV	DOD	3	nan	14475	Yes	nan	F
GSM1012448	148	not specified	not specified	Lung Metastasis	22/07/2003	not specified	not specified	not specified	not specified	not specified	not specified	not specified	not specified	not specified	not specified	14756	No	not specified	not specified
GSM1012449	123	not specified	not specified	Lung Metastasis	37664	not specified	not specified	not specified	not specified	not specified	not specified	not specified	not specified	not specified	not specified	14756	No	not specified	not specified
GSM1012450	151	not specified	not specified	Lung Metastasis	22/07/2003	not specified	not specified	not specified	not specified	not specified	not specified	not specified	not specified	not specified	not specified	14938	Yes	not specified	not specified
GSM1012451	135	No	MSI-low	Primary Tumor	14/12/2005	79	not specified	39	14/12/2005	cecum	not specified	II	NED	3	nan	15329	Yes	nan	F
GSM1012452	11.1	not specified	not specified	Liver Metastasis	38630	not specified	not specified	not specified	not specified	not specified	not specified	not specified	not specified	not specified	not specified	79744	No	not specified	not specified
GSM1012453	136	not specified	not specified	Liver Metastasis	38630	not specified	not specified	not specified	not specified	not specified	not specified	not specified	not specified	not specified	not specified	80649	Yes	not specified	not specified
GSM1012454	464	not specified	not specified	polyp	20/05/2005	not specified	not specified	not specified	not specified	not specified	not specified	not specified	not specified	not specified	not specified	A0022	Yes	not specified	not specified
GSM1012455	358	No	MSS	Primary Tumor	38630	77	not specified	86	38630	cecum	not specified	IV	DUN	3	nan	A0319	Yes	nan	F
GSM1012456	307	nan	nan	Primary Tumor	38630	58	not specified	67	38630	descending colon	2	IV	DOD	3	nan	A0702	Yes	nan	M
GSM1012457	84.4	not specified	not specified	Liver Metastasis	38661	not specified	not specified	not specified	not specified	not specified	not specified	not specified	not specified	not specified	not specified	A1288	Yes	not specified	not specified
GSM1012458	453	not specified	not specified	polyp	38513	not specified	not specified	not specified	not specified	not specified	not specified	not specified	not specified	not specified	not specified	A1327	No	not specified	not specified
GSM1012459	268	not specified	not specified	Normal Colon	17/11/2005	not specified	not specified	not specified	not specified	not specified	not specified	not specified	not specified	not specified	not specified	A1327	Yes	not specified	not specified
GSM1012460	80.3	not specified	not specified	Liver Metastasis	38661	not specified	not specified	not specified	not specified	not specified	not specified	not specified	not specified	not specified	not specified	A1423	No	not specified	not specified
GSM1012461	85.1	No	MSI-high	Primary Tumor	20/05/2005	78	not specified	40	20/05/2005	ascending colon	1	III	DUN	3	nan	A1516	Yes	nan	M
GSM1012462	634	Yes	MSI-low	Primary Tumor	38661	37	not specified	26	38661	sigmoid colon	2	IV	DOD	3	1	A1644	Yes	nan	M
GSM1012463	79.6	No	MSI-high	Primary Tumor	14/06/2005	68	not specified	86	14/06/2005	ascending colon	not specified	II	NED	3	nan	A1716	Yes	Wild-type	F
GSM1012464	226	not specified	not specified	polyp	38513	not specified	not specified	not specified	not specified	not specified	not specified	not specified	not specified	not specified	not specified	A1853	Yes	not specified	not specified
GSM1012465	423	not specified	not specified	Normal Colon	17/11/2005	not specified	not specified	not specified	not specified	not specified	not specified	not specified	not specified	not specified	not specified	A1853	Yes	not specified	not specified
GSM1012466	446	not specified	not specified	Normal Colon	18/05/2006	not specified	not specified	not specified	not specified	not specified	not specified	not specified	not specified	not specified	not specified	A2191	Yes	not specified	not specified
GSM1012467	1160	No	MSS	Primary Tumor	14/06/2005	76	not specified	78	14/06/2005	transverse colon	not specified	II	NED	3	nan	A2226	Yes	Mutant	F
GSM1012468	17.5	Yes	MSS	Primary Tumor	14/06/2005	70	not specified	86	14/06/2005	ascending colon	1	III	NED	3	16	A2367	Yes	Mutant	F
GSM1012469	34.2	nan	MSS	Primary Tumor	14/12/2005	69	not specified	37	14/12/2005	descending colon	not specified	IV	DOD	3	nan	A2434	Yes	Mutant	M
GSM1012470	51.9	not specified	not specified	Liver Metastasis	20/05/2005	not specified	not specified	not specified	not specified	not specified	not specified	not specified	not specified	not specified	not specified	A2561	Yes	not specified	not specified
GSM1012471	484	Yes	MSS	Primary Tumor	38513	31	not specified	41	38513	rectum	not specified	IV	DOD	3	6	A2715	Yes	nan	M
GSM1012472	45.3	not specified	not specified	Liver Metastasis	20/05/2005	not specified	not specified	not specified	not specified	not specified	not specified	not specified	not specified	not specified	not specified	A3203	Yes	not specified	not specified
GSM1012473	187	not specified	not specified	polyp	14/06/2005	not specified	not specified	not specified	not specified	not specified	not specified	not specified	not specified	not specified	not specified	A3443	Yes	not specified	not specified
GSM1012474	795	No	MSI-low	Primary Tumor	14/06/2005	43	not specified	66	14/06/2005	descending colon	1	III	NED	3	nan	A3536	Yes	nan	F
GSM1012475	49	not specified	not specified	Liver Metastasis	14/06/2005	not specified	not specified	not specified	not specified	not specified	not specified	not specified	not specified	not specified	not specified	A3622	Yes	not specified	not specified
GSM1012476	40.5	not specified	not specified	Liver Metastasis	38630	not specified	not specified	not specified	not specified	not specified	not specified	not specified	not specified	not specified	not specified	A3684	No	not specified	not specified
GSM1012477	347	not specified	not specified	polyp	38513	not specified	not specified	not specified	not specified	not specified	not specified	not specified	not specified	not specified	not specified	A4177	Yes	not specified	not specified
GSM1012478	22.4	No	MSI-high	Primary Tumor	38661	25	not specified	32	38661	descending colon	not specified	II	NED	3	nan	A4248	Yes	nan	F
GSM1012479	103	No	MSI-low	Primary Tumor	38630	40	not specified	60	38630	cecum	1	III	NED	2	nan	A4342	Yes	Wild-type	M
GSM1012480	8.13	not specified	not specified	Liver Metastasis	38661	not specified	not specified	not specified	not specified	not specified	not specified	not specified	not specified	not specified	not specified	A4396	Yes	not specified	not specified
GSM1012481	333	not specified	not specified	polyp	38513	not specified	not specified	not specified	not specified	not specified	not specified	not specified	not specified	not specified	not specified	A4410	No	not specified	not specified
GSM1012483	427	not specified	not specified	Normal Colon	17/11/2005	not specified	not specified	not specified	not specified	not specified	not specified	not specified	not specified	not specified	not specified	A4410	Yes	not specified	not specified
GSM1012484	41.9	not specified	not specified	Liver Metastasis	38661	not specified	not specified	not specified	not specified	not specified	not specified	not specified	not specified	not specified	not specified	A4674	Yes	not specified	not specified
GSM1012485	160	not specified	not specified	Liver Metastasis	38661	not specified	not specified	not specified	not specified	not specified	not specified	not specified	not specified	not specified	not specified	A4756	No	not specified	not specified
GSM1012486	446	No	MSS	Primary Tumor	38513	68	not specified	40	38513	cecum	not specified	II	DUN	3	nan	A4779	Yes	nan	M
GSM1012487	571	No	MSS	Normal Colon	17/11/2005	68	not specified	40	38513	cecum	not specified	II	DUN	3	nan	A4779	Yes	nan	M
GSM1012488	37.6	No	MSS	Primary Tumor	20/05/2005	23	not specified	69	20/05/2005	Hepatic Flexure	2	III	NED	3	nan	A4792	Yes	nan	F
GSM1012489	148	No	nan	Primary Tumor	14/08/2003	78	not specified	17	38513	Rectosigmoid	1	IV	NED	3	nan	A4902	No	nan	M
GSM1012490	260	No	nan	Primary Tumor	38513	78	not specified	17	38513	Rectosigmoid	1	IV	NED	3	nan	A4902	Yes	nan	M
GSM1012491	119	No	nan	Microadenoma	14/08/2003	78	not specified	17	38513	Rectosigmoid	1	IV	NED	3	nan	A4902	Yes	nan	M
GSM1012492	469	Yes	MSI-low	Primary Tumor	20/05/2005	63	not specified	79	20/05/2005	sigmoid colon	not specified	II	NED	3	11	A4947	Yes	Wild-type	M
GSM1012493	118	not specified	not specified	polyp	20/05/2005	not specified	not specified	not specified	not specified	not specified	not specified	not specified	not specified	not specified	not specified	A5086	Yes	not specified	not specified
GSM1012495	50.3	No	nan	Primary Tumor	30/11/2003	67	not specified	16	30/11/2003	ascending colon	not specified	II	NED	3	nan	A5135	Yes	nan	M
GSM1012496	531	No	nan	Microadenoma	14/08/2003	67	not specified	16	30/11/2003	ascending colon	not specified	II	NED	3	nan	A5135	Yes	nan	M
GSM1012497	130	not specified	not specified	polyp	14/10/2005	not specified	not specified	not specified	not specified	not specified	not specified	not specified	not specified	not specified	not specified	A5153	Yes	not specified	not specified
GSM1012498	420	not specified	not specified	Normal Colon	38453	not specified	not specified	not specified	not specified	not specified	not specified	not specified	not specified	not specified	not specified	A5153	Yes	not specified	not specified
GSM1012499	280	Yes	MSS	Primary Tumor	38696	48	not specified	78	38696	ascending colon	2	III	NED	3	17	A5320	Yes	Mutant	F
GSM1012500	152	No	MSS	Primary Tumor	38696	75	not specified	55	38696	Splenic Flexure	1	III	NED	3	nan	A5465	Yes	nan	F
GSM1012501	592	not specified	not specified	Liver Metastasis	38661	not specified	not specified	not specified	not specified	not specified	not specified	not specified	not specified	not specified	not specified	A5607	No	not specified	not specified
GSM1012502	385	No	MSS	Primary Tumor	38696	57	not specified	19	38696	sigmoid colon	1	III	NED	4	nan	A5627	Yes	nan	M
GSM1012503	345	No	MSS	polyp	14/10/2005	57	not specified	19	38696	sigmoid colon	1	III	NED	4	nan	A5627	Yes	nan	M
GSM1012504	120.8	not specified	not specified	polyp	14/12/2005	not specified	not specified	not specified	not specified	not specified	not specified	not specified	not specified	not specified	not specified	A5790	Yes	not specified	not specified
GSM1012506	105	not specified	not specified	Liver Metastasis	38630	not specified	not specified	not specified	not specified	not specified	not specified	not specified	not specified	not specified	not specified	A5960	No	not specified	not specified
GSM1012507	395	No	nan	Primary Tumor	38453	73	not specified	12	38453	transverse colon	not specified	II	NED	3	nan	A6141	Yes	nan	M
GSM1012508	389	not specified	not specified	polyp	38696	not specified	not specified	not specified	not specified	not specified	not specified	not specified	not specified	not specified	not specified	A6143	Yes	not specified	not specified
GSM1012509	77.4	No	MSI-high	Primary Tumor	38696	87	not specified	55	38696	cecum	not specified	I	DUN	2	nan	A6275	Yes	nan	F
GSM1012510	88.1	No	MSI-high	Primary Tumor	14/10/2005	70	not specified	70	14/10/2005	cecum	not specified	II	NED	3	nan	A7366	Yes	nan	F
GSM1012511	264	No	MSS	Primary Tumor	20/05/2005	65	not specified	53	20/05/2005	cecum	2	IV	NED	4	nan	A8307	Yes	nan	F
GSM1012512	297	not specified	not specified	polyp	14/10/2005	not specified	not specified	not specified	not specified	not specified	not specified	not specified	not specified	not specified	not specified	A8457	Yes	not specified	not specified
GSM1012513	455	Yes	MSS	Primary Tumor	14/10/2005	62	not specified	44	14/10/2005	cecum	1	III	DUN	3	19	A8528	Yes	nan	M
GSM1012514	358	Yes	MSS	polyp	14/10/2005	62	not specified	44	14/10/2005	cecum	1	III	DUN	3	19	A8528	Yes	nan	M
GSM1012515	388	not specified	not specified	polyp	14/10/2005	not specified	not specified	not specified	not specified	not specified	not specified	not specified	not specified	not specified	not specified	A9369	Yes	not specified	not specified
GSM1012516	277	not specified	not specified	polyp	21/05/2003	not specified	not specified	not specified	not specified	not specified	not specified	not specified	not specified	not specified	not specified	C0020	Yes	not specified	not specified
GSM1012517	434	not specified	not specified	polyp	21/05/2003	not specified	not specified	not specified	not specified	not specified	not specified	not specified	not specified	not specified	not specified	C0035	Yes	not specified	not specified
GSM1012518	28.1	not specified	not specified	Liver Metastasis	38443	not specified	not specified	not specified	not specified	not specified	not specified	not specified	not specified	not specified	not specified	C0045	No	not specified	not specified
GSM1012519	609	not specified	not specified	polyp	21/05/2003	not specified	not specified	not specified	not specified	not specified	not specified	not specified	not specified	not specified	not specified	C0047	Yes	not specified	not specified
GSM1012520	19.8	not specified	not specified	Liver Metastasis	38443	not specified	not specified	not specified	not specified	not specified	not specified	not specified	not specified	not specified	not specified	C0056	Yes	not specified	not specified
GSM1012521	55.4	not specified	not specified	Liver Metastasis	38443	not specified	not specified	not specified	not specified	not specified	not specified	not specified	not specified	not specified	not specified	C0059	Yes	not specified	not specified
GSM1012522	11.1	not specified	not specified	Liver Metastasis	38443	not specified	not specified	not specified	not specified	not specified	not specified	not specified	not specified	not specified	not specified	C0068	Yes	not specified	not specified
GSM1012523	349	not specified	not specified	Liver Metastasis	38443	not specified	not specified	not specified	not specified	not specified	not specified	not specified	not specified	not specified	not specified	C0072	Yes	not specified	not specified
GSM1012524	42.9	not specified	not specified	Liver Metastasis	38443	not specified	not specified	not specified	not specified	not specified	not specified	not specified	not specified	not specified	not specified	C0075	Yes	not specified	not specified
GSM1012525	899	nan	MSS	Primary Tumor	19/01/2005	47	not specified	2	19/01/2005	cecum	1	IV	DOD	3	nan	C0081	Yes	Mutant	F
GSM1012526	21.9	No	MSS	Primary Tumor	38473	66	not specified	196	38473	sigmoid colon	not specified	IV	DUN	4	nan	C0101	Yes	Mutant	F
GSM1012527	216	Yes	MSS	Primary Tumor	38443	54	not specified	21	38443	sigmoid colon	2	IV	DOD	4	11	C0104	Yes	Wild-type	F
GSM1012528	81.3	No	MSI-high	Primary Tumor	28/12/2006	78	not specified	89	28/12/2006	cecum	not specified	I	NED	2	nan	C0105	Yes	Wild-type	F
GSM1012529	36.6	No	MSI-low	Primary Tumor	13/06/2003	58	not specified	91	13/06/2003	transverse colon	not specified	II	NED	3	nan	C0111	Yes	Mutant	M
GSM1012530	990	No	MSI-low	Normal Colon	18/06/2003	58	not specified	91	13/06/2003	transverse colon	not specified	II	NED	3	nan	C0111	Yes	Mutant	M
GSM1012531	435	No	MSI-low	Primary Tumor	13/06/2003	84	not specified	not specified	13/06/2003	sigmoid colon	not specified	II	DOC	3	nan	C0112	Yes	Wild-type	M
GSM1012532	261	No	MSS	Primary Tumor	38443	61	not specified	79	38443	rectum	not specified	I	NED	2	nan	C0113	Yes	Mutant	F
GSM1012533	499	Yes	MSS	Primary Tumor	13/06/2003	45	not specified	44	13/06/2003	cecum	2	III	DOD	4	24	C0114	Yes	Mutant	F
GSM1012534	1000	Yes	MSS	Normal Colon	18/06/2003	45	not specified	44	13/06/2003	cecum	2	III	DOD	4	24	C0114	Yes	Mutant	F
GSM1012535	782	nan	MSI-low	Primary Tumor	38473	61	not specified	27	38473	sigmoid colon	1	IV	DOD	3	nan	C0115	Yes	Mutant	M
GSM1012536	1420	Yes	nan	Primary Tumor	18/06/2003	71	not specified	38	18/06/2003	cecum	not specified	IV	DOD	3	34	C0117	Yes	nan	M
GSM1012537	943	Yes	nan	Normal Colon	18/06/2003	71	not specified	38	18/06/2003	cecum	not specified	IV	DOD	3	34	C0117	Yes	nan	M
GSM1012538	937	Yes	MSS	Primary Tumor	38473	85	not specified	26	38473	rectum	not specified	IV	DOD	2	18	C0122	Yes	Wild-type	F
GSM1012539	90.5	No	nan	Primary Tumor	38473	56	not specified	112	38473	ascending colon	not specified	II	NED	3	nan	C0123	Yes	Mutant	F
GSM1012540	237	No	nan	Normal Colon	18/06/2003	56	not specified	112	38473	ascending colon	not specified	II	NED	3	nan	C0123	Yes	Mutant	F
GSM1012541	680	nan	MSS	Primary Tumor	38473	51	not specified	9	38473	sigmoid colon	not specified	IV	DOD	3	nan	C0124	Yes	Mutant	F
GSM1012542	1420	No	MSS	Primary Tumor	38473	77	not specified	90	38473	rectum	2	III	NED	3	nan	C0125	Yes	Mutant	M
GSM1012543	656	No	MSS	Primary Tumor	38473	61	not specified	201	38473	Rectosigmoid	not specified	II	NED	3	nan	C0127	Yes	Mutant	F
GSM1012544	113	No	MSS	Primary Tumor	19/01/2005	77	not specified	175	19/01/2005	descending colon	2	III	DUN	3	nan	C0128	Yes	Mutant	F
GSM1012545	679	No	MSS	polyp	21/05/2003	77	not specified	175	19/01/2005	descending colon	2	III	DUN	3	nan	C0128	Yes	Mutant	F
GSM1012546	131	No	MSI-high	Primary Tumor	19/01/2005	71	not specified	196	19/01/2005	rectum	not specified	I	DUN	2	nan	C0130	Yes	Mutant	F
GSM1012547	230	No	MSI-high	Primary Tumor	18/06/2003	65	not specified	86	18/06/2003	ascending colon	not specified	I	AUN	2	nan	C0134	Yes	Wild-type	F
GSM1012548	1020	No	MSI-high	Normal Colon	18/06/2003	65	not specified	86	18/06/2003	ascending colon	not specified	I	AUN	2	nan	C0134	Yes	Wild-type	F
GSM1012549	93.2	nan	MSI-low	Primary Tumor	28/05/2003	80	not specified	1	28/05/2003	ascending colon	2	IV	AWD	3	nan	C0136	Yes	Mutant	F
GSM1012550	616	nan	MSI-low	Normal Colon	19/06/2003	80	not specified	1	28/05/2003	ascending colon	2	IV	AWD	3	nan	C0136	Yes	Mutant	F
GSM1012551	157	nan	MSI-low	Normal Liver	19/06/2003	80	not specified	1	28/05/2003	ascending colon	2	IV	AWD	3	nan	C0136	No	Mutant	F
GSM1012552	14	nan	MSI-low	Liver Metastasis	28/05/2003	80	not specified	1	28/05/2003	ascending colon	2	IV	AWD	3	nan	C0136	No	Mutant	F
GSM1012553	700	No	MSS	Primary Tumor	18/04/2003	71	not specified	134	18/04/2003	sigmoid colon	not specified	II	DOC	3	nan	C0137	Yes	Mutant	F
GSM1012554	306	No	MSS	Normal Colon	18/04/2003	71	not specified	134	18/04/2003	sigmoid colon	not specified	II	DOC	3	nan	C0137	Yes	Mutant	F
GSM1012555	164.5	not specified	not specified	Normal Liver	24/04/2003	not specified	not specified	not specified	not specified	not specified	not specified	not specified	not specified	not specified	not specified	C0139	No	not specified	not specified	164.5
GSM1012557	66.8	not specified	not specified	Liver Metastasis	37625	not specified	not specified	not specified	not specified	not specified	not specified	not specified	not specified	not specified	not specified	C0139	No	not specified	not specified
GSM1012558	135	Yes	MSI-high	Primary Tumor	28/12/2006	44	not specified	156	28/12/2006	cecum	not specified	II	DOD	4	131	C0140	Yes	Wild-type	F
GSM1012559	16.5	not specified	not specified	Liver Metastasis	19/01/2005	not specified	not specified	not specified	not specified	not specified	not specified	not specified	not specified	not specified	not specified	C0141	Yes	not specified	not specified
GSM1012560	32	not specified	not specified	Liver Metastasis	19/01/2005	not specified	not specified	not specified	not specified	not specified	not specified	not specified	not specified	not specified	not specified	C0145	No	not specified	not specified
GSM1012562	525.5	No	MSS	Primary Tumor	19/01/2005	73	not specified	76	19/01/2005	sigmoid colon	not specified	II	NED	3	nan	C0147	Yes	Mutant	F
GSM1012563	381	No	MSS	Normal Colon	37929	73	not specified	76	19/01/2005	sigmoid colon	not specified	II	NED	3	nan	C0147	Yes	Mutant	F
GSM1012564	546	No	MSS	Primary Tumor	19/01/2005	67	not specified	85	19/01/2005	rectum	not specified	II	NED	3	nan	C0149	Yes	Wild-type	M
GSM1012565	73.1	nan	MSS	Primary Tumor	19/06/2003	84	not specified	100	19/06/2003	descending colon	1	III	DUN	3	nan	C0151	Yes	Wild-type	F
GSM1012566	610	not specified	not specified	Liver Metastasis	19/01/2005	not specified	not specified	not specified	not specified	not specified	not specified	not specified	not specified	not specified	not specified	C0152	Yes	not specified	not specified
GSM1012567	357	Yes	MSS	Primary Tumor	37929	78	not specified	27	37929	Rectosigmoid	1	III	DOD	3	26	C0153	Yes	Mutant	F
GSM1012568	848	Yes	MSS	Normal Colon	37929	78	not specified	27	37929	Rectosigmoid	1	III	DOD	3	26	C0153	Yes	Mutant	F
GSM1012569	775	No	MSS	Primary Tumor	37838	61	not specified	76	37838	sigmoid colon	not specified	II	NED	3	nan	C0154	Yes	Mutant	M
GSM1012570	153	nan	MSS	Primary Tumor	28/12/2006	82	not specified	15	28/12/2006	transverse colon	not specified	IV	DOD	3	nan	C0155	Yes	Wild-type	M
GSM1012571	659	No	MSI-high	Primary Tumor	19/06/2003	57	not specified	90	19/06/2003	Rectosigmoid	not specified	II	NED	3	nan	C0156	Yes	Mutant	M
GSM1012572	248	No	MSS	Primary Tumor	28/02/2006	68	not specified	137	28/02/2006	ascending colon	not specified	II	DUN	3	nan	C0157	Yes	Mutant	M
GSM1012573	646	No	MSS	Normal Colon	28/12/2006	68	not specified	137	28/02/2006	ascending colon	not specified	II	DUN	3	nan	C0157	Yes	Mutant	M
GSM1012574	199	No	MSS	Primary Tumor	37838	58	not specified	117	37838	Rectosigmoid	2	III	AUN	2	nan	C0158	Yes	Mutant	M
GSM1012575	724	No	MSS	Normal Colon	38453	58	not specified	117	37838	Rectosigmoid	2	III	AUN	2	nan	C0158	Yes	Mutant	M
GSM1012576	371	nan	MSS	Primary Tumor	21/01/2005	38	not specified	19	21/01/2005	sigmoid colon	2	IV	DOD	3	nan	C0159	Yes	Mutant	M
GSM1012577	163	nan	MSI-high	Primary Tumor	21/01/2005	65	not specified	5	21/01/2005	descending colon	1	IV	DOD	3	nan	C0168	Yes	Wild-type	M
GSM1012578	649	Yes	MSS	Primary Tumor	37838	65	not specified	169	37838	sigmoid colon	not specified	II	DOD	3	54	C0170	Yes	Mutant	F
GSM1012579	486	No	MSS	Primary Tumor	37838	64	not specified	203	37838	sigmoid colon	not specified	I	NED	2	nan	C0171	Yes	Wild-type	F
GSM1012580	463	No	MSS	Primary Tumor	22/05/2003	81	not specified	87	22/05/2003	descending colon	not specified	II	DUN	3	nan	C0172	Yes	Mutant	F
GSM1012581	495	No	MSS	Normal Colon	22/05/2003	81	not specified	87	22/05/2003	descending colon	not specified	II	DUN	3	nan	C0172	Yes	Mutant	F
GSM1012582	761	not specified	not specified	polyp	21/01/2005	not specified	not specified	not specified	not specified	not specified	not specified	not specified	not specified	not specified	not specified	C0177	Yes	not specified	not specified
GSM1012583	41.5	No	nan	Primary Tumor	37838	77	not specified	136	37838	cecum	1	III	DUN	3	nan	C0178	Yes	Mutant	M
GSM1012584	388	No	MSS	Primary Tumor	28/05/2003	79	not specified	98	28/05/2003	sigmoid colon	not specified	I	DUN	2	nan	C0180	Yes	Wild-type	M
GSM1012585	389	No	MSS	Normal Colon	28/05/2003	79	not specified	98	28/05/2003	sigmoid colon	not specified	I	DUN	2	nan	C0180	Yes	Wild-type	M
GSM1012586	203	No	MSS	Primary Tumor	21/01/2005	82	not specified	134	21/01/2005	sigmoid colon	not specified	II	DUN	3	nan	C0181	Yes	Wild-type	F
GSM1012587	532	nan	MSS	Primary Tumor	28/12/2006	37	not specified	8	28/12/2006	sigmoid colon	1	IV	DOD	3	nan	C0186	Yes	Wild-type	F
GSM1012588	345	No	MSS	Primary Tumor	28/12/2006	58	not specified	69	28/12/2006	sigmoid colon	not specified	I	DUN	2	nan	C0192	Yes	Mutant	M
GSM1012589	164	No	MSI-high	Primary Tumor	30/04/2003	61	not specified	12	30/04/2003	ascending colon	2	IV	DOD	3	nan	C0193	Yes	Wild-type	M
GSM1012590	499	No	MSI-high	Normal Colon	30/04/2003	61	not specified	12	30/04/2003	ascending colon	2	IV	DOD	3	nan	C0193	Yes	Wild-type	M
GSM1012591	63.2	No	MSS	Primary Tumor	18/04/2003	75	not specified	27	18/04/2003	ascending colon	2	III	DOC	3	nan	C0194	Yes	Mutant	M
GSM1012592	211	No	MSS	Normal Colon	18/04/2003	75	not specified	27	18/04/2003	ascending colon	2	III	DOC	3	nan	C0194	Yes	Mutant	M
GSM1012593	363	No	MSS	Primary Tumor	24/04/2003	63	not specified	91	24/04/2003	sigmoid colon	not specified	I	DUN	2	nan	C0198	Yes	Mutant	M
GSM1012594	608	No	MSS	Normal Colon	24/04/2003	63	not specified	91	24/04/2003	sigmoid colon	not specified	I	DUN	2	nan	C0198	Yes	Mutant	M
GSM1012595	918	nan	nan	Primary Tumor	21/01/2005	70	not specified	20	21/01/2005	descending colon	1	IV	DOD	3	nan	C0200	Yes	Mutant	M
GSM1012596	1360	No	nan	Primary Tumor	21/01/2005	55	not specified	124	21/01/2005	rectum	not specified	II	NED	3	nan	C0203	Yes	Wild-type	M
GSM1012597	1060	No	MSI-high	Primary Tumor	21/05/2003	80	not specified	120	21/05/2003	cecum	2	III	DUN	3	nan	C0210	Yes	Mutant	F
GSM1012598	1070	No	MSI-high	polyp	21/05/2003	80	not specified	120	21/05/2003	cecum	2	III	DUN	3	nan	C0210	Yes	Mutant	F
GSM1012599	770	No	MSI-high	Polyp, high grade	21/05/2003	80	not specified	120	21/05/2003	cecum	2	III	DUN	3	nan	C0210	Yes	Mutant	F
GSM1012600	478	No	MSS	Primary Tumor	21/01/2005	66	not specified	86	21/01/2005	rectum	2	III	NED	3	nan	C0221	Yes	Mutant	F
GSM1012601	970	not specified	not specified	polyp	21/01/2005	not specified	not specified	not specified	not specified	not specified	not specified	not specified	not specified	not specified	not specified	C0224	Yes	not specified	not specified
GSM1012602	324	Yes	MSS	Primary Tumor	38598	38	not specified	19	38598	rectum	2	III	DOD	3	12	C0225	Yes	Wild-type	M
GSM1012604	61.4	Yes	MSI-high	Primary Tumor	29/12/2006	54	not specified	21	29/12/2006	rectum	1	IV	DOD	3	6	C0234	Yes	Wild-type	M
GSM1012605	664	No	MSI-high	Primary Tumor	17/02/2005	45	not specified	137	17/02/2005	rectum	1	III	DOC	3	nan	C0238	Yes	Mutant	M
GSM1012606	240	not specified	not specified	Normal Colon	28/05/2003	not specified	not specified	not specified	not specified	not specified	not specified	not specified	not specified	not specified	not specified	C0251	Yes	not specified	not specified
GSM1012607	69.5	not specified	not specified	Normal Liver	28/05/2003	not specified	not specified	not specified	not specified	not specified	not specified	not specified	not specified	not specified	not specified	C0251	No	not specified	not specified
GSM1012608	746	not specified	not specified	polyp	21/05/2003	not specified	not specified	not specified	not specified	not specified	not specified	not specified	not specified	not specified	not specified	C0252	Yes	not specified	not specified
GSM1012609	116	not specified	not specified	Normal Liver	28/05/2003	not specified	not specified	not specified	not specified	not specified	not specified	not specified	not specified	not specified	not specified	C0253	No	not specified	not specified
GSM1012610	529	not specified	not specified	Liver Metastasis	28/05/2003	not specified	not specified	not specified	not specified	not specified	not specified	not specified	not specified	not specified	not specified	C0253	No	not specified	not specified
GSM1012611	747	No	MSS	Primary Tumor	17/02/2005	78	not specified	80	17/02/2005	sigmoid colon	not specified	II	DOC	4	nan	C0257	Yes	Mutant	M
GSM1012612	540	not specified	not specified	Normal Colon	17/04/2003	not specified	not specified	not specified	not specified	not specified	not specified	not specified	not specified	not specified	not specified	C0265	Yes	not specified	not specified
GSM1012613	92.9	not specified	not specified	Normal Liver	17/04/2003	not specified	not specified	not specified	not specified	not specified	not specified	not specified	not specified	not specified	not specified	C0265	No	not specified	not specified
GSM1012614	33.8	not specified	not specified	Liver Metastasis	17/04/2003	not specified	not specified	not specified	not specified	not specified	not specified	not specified	not specified	not specified	not specified	C0265	No	not specified	not specified
GSM1012615	25.6	No	MSI-high	Primary Tumor	28/12/2006	59	not specified	159	28/12/2006	descending colon	2	III	NED	3	nan	C0273	Yes	Wild-type	F
GSM1012616	38.8	Yes	MSI-high	Primary Tumor	17/02/2005	74	not specified	29	17/02/2005	cecum	2	III	DOD	3	29	C0275	Yes	Mutant	F
GSM1012617	669	No	MSI-high	Primary Tumor	17/02/2005	57	not specified	97	17/02/2005	descending colon	1	III	NED	2	nan	C0283	Yes	Wild-type	M
GSM1012618	1510	nan	MSS	Primary Tumor	37838	47	not specified	25	37838	sigmoid colon	1	IV	DOD	2	nan	C0285	Yes	Mutant	M
GSM1012619	669	No	MSI-high	Primary Tumor	17/02/2005	65	not specified	113	17/02/2005	sigmoid colon	1	III	DUN	3	nan	C0295	Yes	Wild-type	M
GSM1012620	537	No	MSI-high	Primary Tumor	17/04/2003	85	not specified	66	17/04/2003	sigmoid colon	not specified	I	DOC	1	nan	C0297	Yes	Mutant	F
GSM1012621	801	No	MSI-high	Normal Colon	17/04/2003	85	not specified	66	17/04/2003	sigmoid colon	not specified	I	DOC	1	nan	C0297	Yes	Mutant	F
GSM1012622	261	No	MSI-high	Primary Tumor	17/02/2005	62	not specified	75	17/02/2005	Rectosigmoid	1	III	NED	3	nan	C0298	Yes	Mutant	M
GSM1012623	330	No	MSI-high	polyp	17/02/2005	62	not specified	75	17/02/2005	Rectosigmoid	1	III	NED	3	nan	C0298	Yes	Mutant	M
GSM1012624	1460	No	MSI-high	Primary Tumor	38598	73	not specified	72	38598	sigmoid colon	1	III	DOC	3	nan	C0312	Yes	Mutant	F
GSM1012626	666	not specified	not specified	polyp	38598	not specified	not specified	not specified	not specified	not specified	not specified	not specified	not specified	not specified	not specified	C0319	Yes	not specified	not specified
GSM1012627	127	nan	MSI-high	Primary Tumor	37838	19	not specified	7	37838	ascending colon	2	IV	DOD	3	nan	C0323	Yes	Wild-type	F
GSM1012628	654	nan	MSI-high	Normal Colon	38453	19	not specified	7	37838	ascending colon	2	IV	DOD	3	nan	C0323	Yes	Wild-type	F
GSM1012629	383	nan	MSS	Primary Tumor	17/04/2003	70	not specified	23	17/04/2003	descending colon	1	IV	DOD	3	nan	C0329	Yes	Mutant	M
GSM1012630	418	nan	MSS	Normal Colon	17/04/2003	70	not specified	23	17/04/2003	descending colon	1	IV	DOD	3	nan	C0329	Yes	Mutant	M
GSM1012631	79.5	No	MSI-high	Primary Tumor	29/12/2006	47	not specified	148	29/12/2006	ascending colon	not specified	II	NED	3	nan	C0330	Yes	nan	F
GSM1012632	86.6	not specified	not specified	Normal Liver	17/04/2003	not specified	not specified	not specified	not specified	not specified	not specified	not specified	not specified	not specified	not specified	C0331	No	not specified	not specified
GSM1012633	34.5	not specified	not specified	Liver Metastasis	24/04/2003	not specified	not specified	not specified	not specified	not specified	not specified	not specified	not specified	not specified	not specified	C0331	No	not specified	not specified
GSM1012634	68.1	No	MSI-high	Primary Tumor	29/12/2006	57	not specified	125	29/12/2006	ascending colon	not specified	II	NED	3	nan	C0334	Yes	nan	F
GSM1012635	1390	Yes	MSS	Primary Tumor	25/04/2003	65	not specified	47	25/04/2003	Rectosigmoid	1	IV	DOD	3	17	C0353	Yes	Mutant	M
GSM1012636	245	Yes	MSS	Normal Colon	25/04/2003	65	not specified	47	25/04/2003	Rectosigmoid	1	IV	DOD	3	17	C0353	Yes	Mutant	M
GSM1012637	206	Yes	MSS	Normal Liver	25/04/2003	65	not specified	47	25/04/2003	Rectosigmoid	1	IV	DOD	3	17	C0353	No	Mutant	M
GSM1012638	45.9	Yes	MSS	Liver Metastasis	25/04/2003	65	not specified	47	25/04/2003	Rectosigmoid	1	IV	DOD	3	17	C0353	No	Mutant	M
GSM1012639	733	nan	MSS	Primary Tumor	37900	77	not specified	30	37900	Rectosigmoid	not specified	IV	DOD	3	nan	C0415	Yes	Wild-type	F
GSM1012640	581	nan	MSS	Normal Colon	37900	77	not specified	30	37900	Rectosigmoid	not specified	IV	DOD	3	nan	C0415	Yes	Wild-type	F
GSM1012641	120	nan	MSS	Normal Liver	37900	77	not specified	30	37900	Rectosigmoid	not specified	IV	DOD	3	nan	C0415	No	Wild-type	F
GSM1012642	17.4	nan	MSS	Liver Metastasis	37900	77	not specified	30	37900	Rectosigmoid	not specified	IV	DOD	3	nan	C0415	No	Wild-type	F
GSM1012643	548	Yes	MSS	Primary Tumor	37900	44	not specified	23	37900	cecum	1	IV	DOD	3	6	C0472	Yes	Mutant	M
GSM1012644	149	Yes	MSS	Normal Liver	37900	44	not specified	23	37900	cecum	1	IV	DOD	3	6	C0472	No	Mutant	M
GSM1012645	95.2	No	MSI-high	Primary Tumor	29/12/2006	23	not specified	35	29/12/2006	ascending colon	not specified	I	NED	2	nan	C0487	Yes	nan	F
GSM1012646	555	No	MSI-high	Normal Colon	18/05/2006	23	not specified	35	29/12/2006	ascending colon	not specified	I	NED	2	nan	C0487	Yes	nan	F
GSM1012647	145	not specified	not specified	Primary Tumor	28/12/2006	not specified	not specified	not specified	not specified	not specified	not specified	not specified	not specified	not specified	not specified	C0575	No	not specified	not specified
GSM1012648	1030	not specified	not specified	Normal Colon	37900	not specified	not specified	not specified	not specified	not specified	not specified	not specified	not specified	not specified	not specified	C0575	Yes	not specified	not specified
GSM1012649	185	not specified	not specified	Normal Liver	37900	not specified	not specified	not specified	not specified	not specified	not specified	not specified	not specified	not specified	not specified	C0575	No	not specified	not specified
GSM1012650	154	not specified	not specified	Liver Metastasis	13/06/2003	not specified	not specified	not specified	not specified	not specified	not specified	not specified	not specified	not specified	not specified	C0575	No	not specified	not specified
GSM1012651	2040	nan	MSS	Primary Tumor	13/06/2003	39	not specified	18	13/06/2003	Rectosigmoid	not specified	IV	DOD	3	nan	C0667	Yes	Wild-type	M
GSM1012652	595	nan	MSS	Normal Colon	13/06/2003	39	not specified	18	13/06/2003	Rectosigmoid	not specified	IV	DOD	3	nan	C0667	No	Wild-type	M	595
GSM1012654	231	nan	MSS	Normal Liver	13/06/2003	39	not specified	18	13/06/2003	Rectosigmoid	not specified	IV	DOD	3	nan	C0667	No	Wild-type	M
GSM1012655	2480	nan	MSS	Liver Metastasis	13/06/2003	39	not specified	18	13/06/2003	Rectosigmoid	not specified	IV	DOD	3	nan	C0667	No	Wild-type	M
GSM1012656	6.07	not specified	not specified	not specified	27/02/2004	not specified	DLD1	not specified	not specified	not specified	not specified	not specified	not specified	not specified	not specified	cell line	No	not specified	not specified
GSM1012657	7.96	not specified	not specified	not specified	27/02/2004	not specified	HCT15	not specified	not specified	not specified	not specified	not specified	not specified	not specified	not specified	cell line	No	not specified	not specified
GSM1012658	3.58	not specified	not specified	not specified	38080	not specified	HCT15rehyb	not specified	not specified	not specified	not specified	not specified	not specified	not specified	not specified	cell line	No	not specified	not specified
GSM1012659	7.94	not specified	not specified	not specified	27/02/2004	not specified	HT29	not specified	not specified	not specified	not specified	not specified	not specified	not specified	not specified	cell line	No	not specified	not specified
GSM1012660	3.7	not specified	not specified	not specified	38080	not specified	HTB39	not specified	not specified	not specified	not specified	not specified	not specified	not specified	not specified	cell line	No	not specified	not specified
GSM1012661	10.6	not specified	not specified	not specified	27/02/2004	not specified	LNCAP	not specified	not specified	not specified	not specified	not specified	not specified	not specified	not specified	cell line	No	not specified	not specified
GSM1012662	8.33	not specified	not specified	not specified	27/02/2004	not specified	LOVO	not specified	not specified	not specified	not specified	not specified	not specified	not specified	not specified	cell line	No	not specified	not specified
GSM1012663	28.5	not specified	not specified	not specified	38080	not specified	MCF7	not specified	not specified	not specified	not specified	not specified	not specified	not specified	not specified	cell line	No	not specified	not specified
GSM1012664	8.88	not specified	not specified	not specified	38080	not specified	NCM460	not specified	not specified	not specified	not specified	not specified	not specified	not specified	not specified	cell line	No	not specified	not specified
GSM1012665	8.66	not specified	not specified	not specified	38263	not specified	SW1116	not specified	not specified	not specified	not specified	not specified	not specified	not specified	not specified	cell line	No	not specified	not specified
GSM1012666	3.03	not specified	not specified	not specified	38080	not specified	SW620	not specified	not specified	not specified	not specified	not specified	not specified	not specified	not specified	cell line	No	not specified	not specified
GSM1012667	6.04	not specified	not specified	not specified	38263	not specified	WIDR	not specified	not specified	not specified	not specified	not specified	not specified	not specified	not specified	cell line	No	not specified	not specified

## Sheet: paired sample
GSM1012417	416	not specified	not specified	polyp	14/12/2005	not specified	not specified	not specified	not specified	not specified	not specified	not specified	not specified	not specified	not specified	9518	Yes	not specified	not specified
GSM1012418	51.7	not specified	not specified	Liver Metastasis	22/03/2005	not specified	not specified	not specified	not specified	not specified	not specified	not specified	not specified	not specified	not specified	9518	Yes	not specified	not specified
GSM1012549	93.2	nan	MSI-low	Primary Tumor	28/05/2003	80	not specified	1	28/05/2003	ascending colon	2	IV	AWD	3	nan	C0136	Yes	Mutant	F
GSM1012552	14	nan	MSI-low	Liver Metastasis	28/05/2003	80	not specified	1	28/05/2003	ascending colon	2	IV	AWD	3	nan	C0136	No	Mutant	F
GSM1012612	540	not specified	not specified	Normal Colon	17/04/2003	not specified	not specified	not specified	not specified	not specified	not specified	not specified	not specified	not specified	not specified	C0265	Yes	not specified	not specified
GSM1012614	33.8	not specified	not specified	Liver Metastasis	17/04/2003	not specified	not specified	not specified	not specified	not specified	not specified	not specified	not specified	not specified	not specified	C0265	No	not specified	not specified
GSM1012635	1390	Yes	MSS	Primary Tumor	25/04/2003	65	not specified	47	25/04/2003	Rectosigmoid	1	IV	DOD	3	17	C0353	Yes	Mutant	M
GSM1012638	45.9	Yes	MSS	Liver Metastasis	25/04/2003	65	not specified	47	25/04/2003	Rectosigmoid	1	IV	DOD	3	17	C0353	No	Mutant	M
GSM1012639	733	nan	MSS	Primary Tumor	37900	77	not specified	30	37900	Rectosigmoid	not specified	IV	DOD	3	nan	C0415	Yes	Wild-type	F
GSM1012642	17.4	nan	MSS	Liver Metastasis	37900	77	not specified	30	37900	Rectosigmoid	not specified	IV	DOD	3	nan	C0415	No	Wild-type	F
GSM1012647	145	not specified	not specified	Primary Tumor	28/12/2006	not specified	not specified	not specified	not specified	not specified	not specified	not specified	not specified	not specified	not specified	C0575	No	not specified	not specified
GSM1012650	154	not specified	not specified	Liver Metastasis	13/06/2003	not specified	not specified	not specified	not specified	not specified	not specified	not specified	not specified	not specified	not specified	C0575	No	not specified	not specified
GSM1012651	2040	nan	MSS	Primary Tumor	13/06/2003	39	not specified	18	13/06/2003	Rectosigmoid	not specified	IV	DOD	3	nan	C0667	Yes	Wild-type	M
GSM1012655	2480	nan	MSS	Liver Metastasis	13/06/2003	39	not specified	18	13/06/2003	Rectosigmoid	not specified	IV	DOD	3	nan	C0667	No	Wild-type	M
