# Supplementary material for: Data Mining Suggests That CXCL14 Gene Silencing in Colon Cancer Is Due to Promoter Methylation
Source: Int J Mol Sci. 2023 Nov 7;24(22):16027. doi: 10.3390/ijms242216027 (PMC10671198; doi:10.3390/ijms242216027)
Supplement: Supplementary file 1 [file ijms-24-16027-s001.zip › Supplementary Data 2. CXCL14 expression in paired primary tumors and hepatic metastases and normal controls inE-GEOD-49355.xlsx]

## Sheet: Original Data
Source Name	Comment [Sample_source_name]	Comment [Sample_title]	Characteristics [Sex]	Term Source REF	Term Accession Number	Characteristics [age]	Characteristics [differentiation]	Characteristics [organism]	Term Source REF_1	Term Accession Number_2	Characteristics [organism part]	Characteristics [patient number]	Characteristics [pn]	Characteristics [pt]	Characteristics [tumor location]	Term Source REF_3	Term Accession Number_4	Characteristics [who performance status]	Protocol REF	Term Source REF_5	Protocol REF_6	Term Source REF_7	Extract Name	Material Type	Protocol REF_8	Term Source REF_9	Labeled Extract Name	Label	Protocol REF_10	Term Source REF_11	Assay Name	Array Design REF	Term Source REF_12	Technology Type	Protocol REF_13	Term Source REF_14	Array Data File	Comment [ArrayExpress FTP file]	Protocol REF_15	Term Source REF_16	Normalization Name	Derived Array Data File	Comment [Derived ArrayExpress FTP file]	FactorValue [AGE]	FactorValue [DIFFERENTIATION]	FactorValue [ORGANISM PART]	FactorValue [PATIENT NUMBER]	FactorValue [PN]	FactorValue [PT]
GSM1197996 1	Tissue samples taken from colorectal cancer patients	Primary_Tumor-CT_016_MV	female	EFO	EFO_0001265	51	Well	Homo sapiens	EFO	http://purl.obolibrary.org/obo/NCBITaxon_9606	Primary Tumor	1	pN2	pT3	Left colon			1	P-GSE49355-2	ArrayExpress	P-GSE49355-3	ArrayExpress	GSM1197996 extract 1	total RNA	P-GSE49355-4	ArrayExpress	GSM1197996 LE 1	biotin	P-GSE49355-5	ArrayExpress	GSM1197996	A-AFFY-33	ArrayExpress	array assay	P-GSE49355-6	ArrayExpress	GSM1197996_092302_HG-U133A_AF07130_1.CEL	ftp://ftp.ebi.ac.uk/pub/databases/microarray/data/experiment/GEOD/E-GEOD-49355/E-GEOD-49355.raw.1.zip	P-GSE49355-1	ArrayExpress	GSM1197996_sample_table.txt norm	GSM1197996_sample_table.txt	ftp://ftp.ebi.ac.uk/pub/databases/microarray/data/experiment/GEOD/E-GEOD-49355/E-GEOD-49355.processed.1.zip	51	Well	Primary Tumor	1	pN2	pT3
GSM1197997 1	Tissue samples taken from colorectal cancer patients	Normal_Colon-CN_016_MV	female	EFO	EFO_0001265	51	Well	Homo sapiens	EFO	http://purl.obolibrary.org/obo/NCBITaxon_9606	Normal Colon	1	pN2	pT3	Left colon			1	P-GSE49355-2	ArrayExpress	P-GSE49355-3	ArrayExpress	GSM1197997 extract 1	total RNA	P-GSE49355-4	ArrayExpress	GSM1197997 LE 1	biotin	P-GSE49355-5	ArrayExpress	GSM1197997	A-AFFY-33	ArrayExpress	array assay	P-GSE49355-6	ArrayExpress	GSM1197997_092302_HG-U133A_AF07149_1.CEL	ftp://ftp.ebi.ac.uk/pub/databases/microarray/data/experiment/GEOD/E-GEOD-49355/E-GEOD-49355.raw.1.zip	P-GSE49355-1	ArrayExpress	GSM1197997_sample_table.txt norm	GSM1197997_sample_table.txt	ftp://ftp.ebi.ac.uk/pub/databases/microarray/data/experiment/GEOD/E-GEOD-49355/E-GEOD-49355.processed.1.zip	51	Well	Normal Colon	1	pN2	pT3
GSM1197998 1	Tissue samples taken from colorectal cancer patients	Liver_Metastasis-HM_016_MV	female	EFO	EFO_0001265	51	Well	Homo sapiens	EFO	http://purl.obolibrary.org/obo/NCBITaxon_9606	Liver Metastasis	1	pN2	pT3	Left colon			1	P-GSE49355-2	ArrayExpress	P-GSE49355-3	ArrayExpress	GSM1197998 extract 1	total RNA	P-GSE49355-4	ArrayExpress	GSM1197998 LE 1	biotin	P-GSE49355-5	ArrayExpress	GSM1197998	A-AFFY-33	ArrayExpress	array assay	P-GSE49355-6	ArrayExpress	GSM1197998_092302_HG-U133A_AF07131_1.CEL	ftp://ftp.ebi.ac.uk/pub/databases/microarray/data/experiment/GEOD/E-GEOD-49355/E-GEOD-49355.raw.1.zip	P-GSE49355-1	ArrayExpress	GSM1197998_sample_table.txt norm	GSM1197998_sample_table.txt	ftp://ftp.ebi.ac.uk/pub/databases/microarray/data/experiment/GEOD/E-GEOD-49355/E-GEOD-49355.processed.1.zip	51	Well	Liver Metastasis	1	pN2	pT3
GSM1197999 1	Tissue samples taken from colorectal cancer patients	Liver_Metastasis-HM_003_JCP	male	EFO	EFO_0001266	53		Homo sapiens	EFO	http://purl.obolibrary.org/obo/NCBITaxon_9606	Liver Metastasis	7	pN0	pT3	Rectum-sigmoid junction				P-GSE49355-2	ArrayExpress	P-GSE49355-3	ArrayExpress	GSM1197999 extract 1	total RNA	P-GSE49355-4	ArrayExpress	GSM1197999 LE 1	biotin	P-GSE49355-5	ArrayExpress	GSM1197999	A-AFFY-33	ArrayExpress	array assay	P-GSE49355-6	ArrayExpress	GSM1197999_092302_HG-U133A_AF07126_1.CEL	ftp://ftp.ebi.ac.uk/pub/databases/microarray/data/experiment/GEOD/E-GEOD-49355/E-GEOD-49355.raw.1.zip	P-GSE49355-1	ArrayExpress	GSM1197999_sample_table.txt norm	GSM1197999_sample_table.txt	ftp://ftp.ebi.ac.uk/pub/databases/microarray/data/experiment/GEOD/E-GEOD-49355/E-GEOD-49355.processed.1.zip	53	not specified	Liver Metastasis	7	pN0	pT3
GSM1198000 1	Tissue samples taken from colorectal cancer patients	Liver_Metastasis-HM_005_JME	male	EFO	EFO_0001266	49	Moderate	Homo sapiens	EFO	http://purl.obolibrary.org/obo/NCBITaxon_9606	Liver Metastasis	8	pN2	pT3	Left colon			0	P-GSE49355-2	ArrayExpress	P-GSE49355-3	ArrayExpress	GSM1198000 extract 1	total RNA	P-GSE49355-4	ArrayExpress	GSM1198000 LE 1	biotin	P-GSE49355-5	ArrayExpress	GSM1198000	A-AFFY-33	ArrayExpress	array assay	P-GSE49355-6	ArrayExpress	GSM1198000_092302_HG-U133A_AF07128_1.CEL	ftp://ftp.ebi.ac.uk/pub/databases/microarray/data/experiment/GEOD/E-GEOD-49355/E-GEOD-49355.raw.1.zip	P-GSE49355-1	ArrayExpress	GSM1198000_sample_table.txt norm	GSM1198000_sample_table.txt	ftp://ftp.ebi.ac.uk/pub/databases/microarray/data/experiment/GEOD/E-GEOD-49355/E-GEOD-49355.processed.1.zip	49	Moderate	Liver Metastasis	8	pN2	pT3
GSM1198001 1	Tissue samples taken from colorectal cancer patients	Primary_Tumor-CT_022_JB	female	EFO	EFO_0001265	68	Well	Homo sapiens	EFO	http://purl.obolibrary.org/obo/NCBITaxon_9606	Primary Tumor	21	pN2	pT3	Left colon			1	P-GSE49355-2	ArrayExpress	P-GSE49355-3	ArrayExpress	GSM1198001 extract 1	total RNA	P-GSE49355-4	ArrayExpress	GSM1198001 LE 1	biotin	P-GSE49355-5	ArrayExpress	GSM1198001	A-AFFY-33	ArrayExpress	array assay	P-GSE49355-6	ArrayExpress	GSM1198001_092302_HG-U133A_AF07132_1.CEL	ftp://ftp.ebi.ac.uk/pub/databases/microarray/data/experiment/GEOD/E-GEOD-49355/E-GEOD-49355.raw.1.zip	P-GSE49355-1	ArrayExpress	GSM1198001_sample_table.txt norm	GSM1198001_sample_table.txt	ftp://ftp.ebi.ac.uk/pub/databases/microarray/data/experiment/GEOD/E-GEOD-49355/E-GEOD-49355.processed.1.zip	68	Well	Primary Tumor	21	pN2	pT3
GSM1198002 1	Tissue samples taken from colorectal cancer patients	Normal_Colon-CN_022_JB	female	EFO	EFO_0001265	68	Well	Homo sapiens	EFO	http://purl.obolibrary.org/obo/NCBITaxon_9606	Normal Colon	21	pN2	pT3	Left colon			1	P-GSE49355-2	ArrayExpress	P-GSE49355-3	ArrayExpress	GSM1198002 extract 1	total RNA	P-GSE49355-4	ArrayExpress	GSM1198002 LE 1	biotin	P-GSE49355-5	ArrayExpress	GSM1198002	A-AFFY-33	ArrayExpress	array assay	P-GSE49355-6	ArrayExpress	GSM1198002_092502_HG-U133A_AF07190_1.CEL	ftp://ftp.ebi.ac.uk/pub/databases/microarray/data/experiment/GEOD/E-GEOD-49355/E-GEOD-49355.raw.1.zip	P-GSE49355-1	ArrayExpress	GSM1198002_sample_table.txt norm	GSM1198002_sample_table.txt	ftp://ftp.ebi.ac.uk/pub/databases/microarray/data/experiment/GEOD/E-GEOD-49355/E-GEOD-49355.processed.1.zip	68	Well	Normal Colon	21	pN2	pT3
GSM1198003 1	Tissue samples taken from colorectal cancer patients	Normal_Colon-CN_026_SA	male	EFO	EFO_0001266	72		Homo sapiens	EFO	http://purl.obolibrary.org/obo/NCBITaxon_9606	Normal Colon	30	pN0	pT4	Left colon			0	P-GSE49355-2	ArrayExpress	P-GSE49355-3	ArrayExpress	GSM1198003 extract 1	total RNA	P-GSE49355-4	ArrayExpress	GSM1198003 LE 1	biotin	P-GSE49355-5	ArrayExpress	GSM1198003	A-AFFY-33	ArrayExpress	array assay	P-GSE49355-6	ArrayExpress	GSM1198003_092302_HG-U133A_AF07133_1.CEL	ftp://ftp.ebi.ac.uk/pub/databases/microarray/data/experiment/GEOD/E-GEOD-49355/E-GEOD-49355.raw.1.zip	P-GSE49355-1	ArrayExpress	GSM1198003_sample_table.txt norm	GSM1198003_sample_table.txt	ftp://ftp.ebi.ac.uk/pub/databases/microarray/data/experiment/GEOD/E-GEOD-49355/E-GEOD-49355.processed.1.zip	72	not specified	Normal Colon	30	pN0	pT4
GSM1198004 1	Tissue samples taken from colorectal cancer patients	Liver_Metastasis-HM_044_MB	female	EFO	EFO_0001265	50	Well	Homo sapiens	EFO	http://purl.obolibrary.org/obo/NCBITaxon_9606	Liver Metastasis	42	pN1	pT4	Left colon			1	P-GSE49355-2	ArrayExpress	P-GSE49355-3	ArrayExpress	GSM1198004 extract 1	total RNA	P-GSE49355-4	ArrayExpress	GSM1198004 LE 1	biotin	P-GSE49355-5	ArrayExpress	GSM1198004	A-AFFY-33	ArrayExpress	array assay	P-GSE49355-6	ArrayExpress	GSM1198004_092602_HG-U133A_AF07264_1.CEL	ftp://ftp.ebi.ac.uk/pub/databases/microarray/data/experiment/GEOD/E-GEOD-49355/E-GEOD-49355.raw.1.zip	P-GSE49355-1	ArrayExpress	GSM1198004_sample_table.txt norm	GSM1198004_sample_table.txt	ftp://ftp.ebi.ac.uk/pub/databases/microarray/data/experiment/GEOD/E-GEOD-49355/E-GEOD-49355.processed.1.zip	50	Well	Liver Metastasis	42	pN1	pT4
GSM1198005 1	Tissue samples taken from colorectal cancer patients	Normal_Colon-CN_044_MB	female	EFO	EFO_0001265	50	Well	Homo sapiens	EFO	http://purl.obolibrary.org/obo/NCBITaxon_9606	Normal Colon	42	pN1	pT4	Left colon			1	P-GSE49355-2	ArrayExpress	P-GSE49355-3	ArrayExpress	GSM1198005 extract 1	total RNA	P-GSE49355-4	ArrayExpress	GSM1198005 LE 1	biotin	P-GSE49355-5	ArrayExpress	GSM1198005	A-AFFY-33	ArrayExpress	array assay	P-GSE49355-6	ArrayExpress	GSM1198005_092302_HG-U133A_AF07138_1.CEL	ftp://ftp.ebi.ac.uk/pub/databases/microarray/data/experiment/GEOD/E-GEOD-49355/E-GEOD-49355.raw.1.zip	P-GSE49355-1	ArrayExpress	GSM1198005_sample_table.txt norm	GSM1198005_sample_table.txt	ftp://ftp.ebi.ac.uk/pub/databases/microarray/data/experiment/GEOD/E-GEOD-49355/E-GEOD-49355.processed.1.zip	50	Well	Normal Colon	42	pN1	pT4
GSM1198006 1	Tissue samples taken from colorectal cancer patients	Primary_Tumor-CT_044_MB	female	EFO	EFO_0001265	50	Well	Homo sapiens	EFO	http://purl.obolibrary.org/obo/NCBITaxon_9606	Primary Tumor	42	pN1	pT4	Left colon			1	P-GSE49355-2	ArrayExpress	P-GSE49355-3	ArrayExpress	GSM1198006 extract 1	total RNA	P-GSE49355-4	ArrayExpress	GSM1198006 LE 1	biotin	P-GSE49355-5	ArrayExpress	GSM1198006	A-AFFY-33	ArrayExpress	array assay	P-GSE49355-6	ArrayExpress	GSM1198006_092302_HG-U133A_AF07139_1.CEL	ftp://ftp.ebi.ac.uk/pub/databases/microarray/data/experiment/GEOD/E-GEOD-49355/E-GEOD-49355.raw.1.zip	P-GSE49355-1	ArrayExpress	GSM1198006_sample_table.txt norm	GSM1198006_sample_table.txt	ftp://ftp.ebi.ac.uk/pub/databases/microarray/data/experiment/GEOD/E-GEOD-49355/E-GEOD-49355.processed.1.zip	50	Well	Primary Tumor	42	pN1	pT4
GSM1198007 1	Tissue samples taken from colorectal cancer patients	Primary_Tumor-CT_045_JC	male	EFO	EFO_0001266	71	Well	Homo sapiens	EFO	http://purl.obolibrary.org/obo/NCBITaxon_9606	Primary Tumor	43	pN2	pT3	Left colon			1	P-GSE49355-2	ArrayExpress	P-GSE49355-3	ArrayExpress	GSM1198007 extract 1	total RNA	P-GSE49355-4	ArrayExpress	GSM1198007 LE 1	biotin	P-GSE49355-5	ArrayExpress	GSM1198007	A-AFFY-33	ArrayExpress	array assay	P-GSE49355-6	ArrayExpress	GSM1198007_CGCLG_080703_HG-U133A_AF09395_1.CEL	ftp://ftp.ebi.ac.uk/pub/databases/microarray/data/experiment/GEOD/E-GEOD-49355/E-GEOD-49355.raw.1.zip	P-GSE49355-1	ArrayExpress	GSM1198007_sample_table.txt norm	GSM1198007_sample_table.txt	ftp://ftp.ebi.ac.uk/pub/databases/microarray/data/experiment/GEOD/E-GEOD-49355/E-GEOD-49355.processed.1.zip	71	Well	Primary Tumor	43	pN2	pT3
GSM1198008 1	Tissue samples taken from colorectal cancer patients	Liver_Metastasis-HM_050_NC1B	male	EFO	EFO_0001266	68	Well	Homo sapiens	EFO	http://purl.obolibrary.org/obo/NCBITaxon_9606	Liver Metastasis	50	pN2	pT3	rectum	EFO	http://purl.obolibrary.org/obo/UBERON_0001052	0	P-GSE49355-2	ArrayExpress	P-GSE49355-3	ArrayExpress	GSM1198008 extract 1	total RNA	P-GSE49355-4	ArrayExpress	GSM1198008 LE 1	biotin	P-GSE49355-5	ArrayExpress	GSM1198008	A-AFFY-33	ArrayExpress	array assay	P-GSE49355-6	ArrayExpress	GSM1198008_092302_HG-U133A_AF07135_1.CEL	ftp://ftp.ebi.ac.uk/pub/databases/microarray/data/experiment/GEOD/E-GEOD-49355/E-GEOD-49355.raw.1.zip	P-GSE49355-1	ArrayExpress	GSM1198008_sample_table.txt norm	GSM1198008_sample_table.txt	ftp://ftp.ebi.ac.uk/pub/databases/microarray/data/experiment/GEOD/E-GEOD-49355/E-GEOD-49355.processed.1.zip	68	Well	Liver Metastasis	50	pN2	pT3
GSM1198009 1	Tissue samples taken from colorectal cancer patients	Liver_Metastasis-HM_056_MC	male	EFO	EFO_0001266	65	Moderate	Homo sapiens	EFO	http://purl.obolibrary.org/obo/NCBITaxon_9606	Liver Metastasis	51	pN0	pT4	Left colon			0	P-GSE49355-2	ArrayExpress	P-GSE49355-3	ArrayExpress	GSM1198009 extract 1	total RNA	P-GSE49355-4	ArrayExpress	GSM1198009 LE 1	biotin	P-GSE49355-5	ArrayExpress	GSM1198009	A-AFFY-33	ArrayExpress	array assay	P-GSE49355-6	ArrayExpress	GSM1198009_092602_HG-U133A_AF07261_1.CEL	ftp://ftp.ebi.ac.uk/pub/databases/microarray/data/experiment/GEOD/E-GEOD-49355/E-GEOD-49355.raw.1.zip	P-GSE49355-1	ArrayExpress	GSM1198009_sample_table.txt norm	GSM1198009_sample_table.txt	ftp://ftp.ebi.ac.uk/pub/databases/microarray/data/experiment/GEOD/E-GEOD-49355/E-GEOD-49355.processed.1.zip	65	Moderate	Liver Metastasis	51	pN0	pT4
GSM1198010 1	Tissue samples taken from colorectal cancer patients	Primary_Tumor-CT_056_MC	male	EFO	EFO_0001266	65	Moderate	Homo sapiens	EFO	http://purl.obolibrary.org/obo/NCBITaxon_9606	Primary Tumor	51	pN0	pT4	Left colon			0	P-GSE49355-2	ArrayExpress	P-GSE49355-3	ArrayExpress	GSM1198010 extract 1	total RNA	P-GSE49355-4	ArrayExpress	GSM1198010 LE 1	biotin	P-GSE49355-5	ArrayExpress	GSM1198010	A-AFFY-33	ArrayExpress	array assay	P-GSE49355-6	ArrayExpress	GSM1198010_092602_HG-U133A_AF07260_1.CEL	ftp://ftp.ebi.ac.uk/pub/databases/microarray/data/experiment/GEOD/E-GEOD-49355/E-GEOD-49355.raw.1.zip	P-GSE49355-1	ArrayExpress	GSM1198010_sample_table.txt norm	GSM1198010_sample_table.txt	ftp://ftp.ebi.ac.uk/pub/databases/microarray/data/experiment/GEOD/E-GEOD-49355/E-GEOD-49355.processed.1.zip	65	Moderate	Primary Tumor	51	pN0	pT4
GSM1198011 1	Tissue samples taken from colorectal cancer patients	Liver_Metastasis-HM_059_MT	male	EFO	EFO_0001266	60	Well	Homo sapiens	EFO	http://purl.obolibrary.org/obo/NCBITaxon_9606	Liver Metastasis	56	pN2	pT3	Left colon			0	P-GSE49355-2	ArrayExpress	P-GSE49355-3	ArrayExpress	GSM1198011 extract 1	total RNA	P-GSE49355-4	ArrayExpress	GSM1198011 LE 1	biotin	P-GSE49355-5	ArrayExpress	GSM1198011	A-AFFY-33	ArrayExpress	array assay	P-GSE49355-6	ArrayExpress	GSM1198011_092602_HG-U133A_AF07257_1.CEL	ftp://ftp.ebi.ac.uk/pub/databases/microarray/data/experiment/GEOD/E-GEOD-49355/E-GEOD-49355.raw.1.zip	P-GSE49355-1	ArrayExpress	GSM1198011_sample_table.txt norm	GSM1198011_sample_table.txt	ftp://ftp.ebi.ac.uk/pub/databases/microarray/data/experiment/GEOD/E-GEOD-49355/E-GEOD-49355.processed.1.zip	60	Well	Liver Metastasis	56	pN2	pT3
GSM1198012 1	Tissue samples taken from colorectal cancer patients	Primary_Tumor-CT_059_MT	male	EFO	EFO_0001266	60	Well	Homo sapiens	EFO	http://purl.obolibrary.org/obo/NCBITaxon_9606	Primary Tumor	56	pN2	pT3	Left colon			0	P-GSE49355-2	ArrayExpress	P-GSE49355-3	ArrayExpress	GSM1198012 extract 1	total RNA	P-GSE49355-4	ArrayExpress	GSM1198012 LE 1	biotin	P-GSE49355-5	ArrayExpress	GSM1198012	A-AFFY-33	ArrayExpress	array assay	P-GSE49355-6	ArrayExpress	GSM1198012_092602_HG-U133A_AF07258_1.CEL	ftp://ftp.ebi.ac.uk/pub/databases/microarray/data/experiment/GEOD/E-GEOD-49355/E-GEOD-49355.raw.1.zip	P-GSE49355-1	ArrayExpress	GSM1198012_sample_table.txt norm	GSM1198012_sample_table.txt	ftp://ftp.ebi.ac.uk/pub/databases/microarray/data/experiment/GEOD/E-GEOD-49355/E-GEOD-49355.processed.1.zip	60	Well	Primary Tumor	56	pN2	pT3
GSM1198013 1	Tissue samples taken from colorectal cancer patients	Normal_Colon-CN_059_MT	male	EFO	EFO_0001266	60	Well	Homo sapiens	EFO	http://purl.obolibrary.org/obo/NCBITaxon_9606	Normal Colon	56	pN2	pT3	Left colon			0	P-GSE49355-2	ArrayExpress	P-GSE49355-3	ArrayExpress	GSM1198013 extract 1	total RNA	P-GSE49355-4	ArrayExpress	GSM1198013 LE 1	biotin	P-GSE49355-5	ArrayExpress	GSM1198013	A-AFFY-33	ArrayExpress	array assay	P-GSE49355-6	ArrayExpress	GSM1198013_092602_HG-U133A_AF07259_1.CEL	ftp://ftp.ebi.ac.uk/pub/databases/microarray/data/experiment/GEOD/E-GEOD-49355/E-GEOD-49355.raw.1.zip	P-GSE49355-1	ArrayExpress	GSM1198013_sample_table.txt norm	GSM1198013_sample_table.txt	ftp://ftp.ebi.ac.uk/pub/databases/microarray/data/experiment/GEOD/E-GEOD-49355/E-GEOD-49355.processed.1.zip	60	Well	Normal Colon	56	pN2	pT3
GSM1198014 1	Tissue samples taken from colorectal cancer patients	Primary_Tumor-CT_061_CM	male	EFO	EFO_0001266	64	Moderate	Homo sapiens	EFO	http://purl.obolibrary.org/obo/NCBITaxon_9606	Primary Tumor	64	pN2	pT3	Left colon			0	P-GSE49355-2	ArrayExpress	P-GSE49355-3	ArrayExpress	GSM1198014 extract 1	total RNA	P-GSE49355-4	ArrayExpress	GSM1198014 LE 1	biotin	P-GSE49355-5	ArrayExpress	GSM1198014	A-AFFY-33	ArrayExpress	array assay	P-GSE49355-6	ArrayExpress	GSM1198014_092502_HG-U133A_AF07201_1.CEL	ftp://ftp.ebi.ac.uk/pub/databases/microarray/data/experiment/GEOD/E-GEOD-49355/E-GEOD-49355.raw.1.zip	P-GSE49355-1	ArrayExpress	GSM1198014_sample_table.txt norm	GSM1198014_sample_table.txt	ftp://ftp.ebi.ac.uk/pub/databases/microarray/data/experiment/GEOD/E-GEOD-49355/E-GEOD-49355.processed.1.zip	64	Moderate	Primary Tumor	64	pN2	pT3
GSM1198015 1	Tissue samples taken from colorectal cancer patients	Normal_Colon-CN_061_CM	male	EFO	EFO_0001266	64	Moderate	Homo sapiens	EFO	http://purl.obolibrary.org/obo/NCBITaxon_9606	Normal Colon	64	pN2	pT3	Left colon			0	P-GSE49355-2	ArrayExpress	P-GSE49355-3	ArrayExpress	GSM1198015 extract 1	total RNA	P-GSE49355-4	ArrayExpress	GSM1198015 LE 1	biotin	P-GSE49355-5	ArrayExpress	GSM1198015	A-AFFY-33	ArrayExpress	array assay	P-GSE49355-6	ArrayExpress	GSM1198015_092602_HG-U133A_AF07256_1.CEL	ftp://ftp.ebi.ac.uk/pub/databases/microarray/data/experiment/GEOD/E-GEOD-49355/E-GEOD-49355.raw.1.zip	P-GSE49355-1	ArrayExpress	GSM1198015_sample_table.txt norm	GSM1198015_sample_table.txt	ftp://ftp.ebi.ac.uk/pub/databases/microarray/data/experiment/GEOD/E-GEOD-49355/E-GEOD-49355.processed.1.zip	64	Moderate	Normal Colon	64	pN2	pT3
GSM1198016 1	Tissue samples taken from colorectal cancer patients	Normal_Colon-CN_073_PD	male	EFO	EFO_0001266	62	Well	Homo sapiens	EFO	http://purl.obolibrary.org/obo/NCBITaxon_9606	Normal Colon	77	pN2	pT3	Left colon			1	P-GSE49355-2	ArrayExpress	P-GSE49355-3	ArrayExpress	GSM1198016 extract 1	total RNA	P-GSE49355-4	ArrayExpress	GSM1198016 LE 1	biotin	P-GSE49355-5	ArrayExpress	GSM1198016	A-AFFY-33	ArrayExpress	array assay	P-GSE49355-6	ArrayExpress	GSM1198016_092502_HG-U133A_AF07200_1.CEL	ftp://ftp.ebi.ac.uk/pub/databases/microarray/data/experiment/GEOD/E-GEOD-49355/E-GEOD-49355.raw.1.zip	P-GSE49355-1	ArrayExpress	GSM1198016_sample_table.txt norm	GSM1198016_sample_table.txt	ftp://ftp.ebi.ac.uk/pub/databases/microarray/data/experiment/GEOD/E-GEOD-49355/E-GEOD-49355.processed.1.zip	62	Well	Normal Colon	77	pN2	pT3
GSM1198017 1	Tissue samples taken from colorectal cancer patients	Liver_Metastasis-HM_073_PD	male	EFO	EFO_0001266	62	Well	Homo sapiens	EFO	http://purl.obolibrary.org/obo/NCBITaxon_9606	Liver Metastasis	77	pN2	pT3	Left colon			1	P-GSE49355-2	ArrayExpress	P-GSE49355-3	ArrayExpress	GSM1198017 extract 1	total RNA	P-GSE49355-4	ArrayExpress	GSM1198017 LE 1	biotin	P-GSE49355-5	ArrayExpress	GSM1198017	A-AFFY-33	ArrayExpress	array assay	P-GSE49355-6	ArrayExpress	GSM1198017_092502_HG-U133A_AF07198_1.CEL	ftp://ftp.ebi.ac.uk/pub/databases/microarray/data/experiment/GEOD/E-GEOD-49355/E-GEOD-49355.raw.1.zip	P-GSE49355-1	ArrayExpress	GSM1198017_sample_table.txt norm	GSM1198017_sample_table.txt	ftp://ftp.ebi.ac.uk/pub/databases/microarray/data/experiment/GEOD/E-GEOD-49355/E-GEOD-49355.processed.1.zip	62	Well	Liver Metastasis	77	pN2	pT3
GSM1198018 1	Tissue samples taken from colorectal cancer patients	Primary_Tumor-CT_073_PD	male	EFO	EFO_0001266	62	Well	Homo sapiens	EFO	http://purl.obolibrary.org/obo/NCBITaxon_9606	Primary Tumor	77	pN2	pT3	Left colon			1	P-GSE49355-2	ArrayExpress	P-GSE49355-3	ArrayExpress	GSM1198018 extract 1	total RNA	P-GSE49355-4	ArrayExpress	GSM1198018 LE 1	biotin	P-GSE49355-5	ArrayExpress	GSM1198018	A-AFFY-33	ArrayExpress	array assay	P-GSE49355-6	ArrayExpress	GSM1198018_092502_HG-U133A_AF07199_1.CEL	ftp://ftp.ebi.ac.uk/pub/databases/microarray/data/experiment/GEOD/E-GEOD-49355/E-GEOD-49355.raw.1.zip	P-GSE49355-1	ArrayExpress	GSM1198018_sample_table.txt norm	GSM1198018_sample_table.txt	ftp://ftp.ebi.ac.uk/pub/databases/microarray/data/experiment/GEOD/E-GEOD-49355/E-GEOD-49355.processed.1.zip	62	Well	Primary Tumor	77	pN2	pT3
GSM1198019 1	Tissue samples taken from colorectal cancer patients	Liver_Metastasis-HM_094_AM	male	EFO	EFO_0001266	50	Poor	Homo sapiens	EFO	http://purl.obolibrary.org/obo/NCBITaxon_9606	Liver Metastasis	93	pN2	pT4	Rectum-sigmoid junction			1	P-GSE49355-2	ArrayExpress	P-GSE49355-3	ArrayExpress	GSM1198019 extract 1	total RNA	P-GSE49355-4	ArrayExpress	GSM1198019 LE 1	biotin	P-GSE49355-5	ArrayExpress	GSM1198019	A-AFFY-33	ArrayExpress	array assay	P-GSE49355-6	ArrayExpress	GSM1198019_CGCLG_073003_HG-U133A_AF09316_1.CEL	ftp://ftp.ebi.ac.uk/pub/databases/microarray/data/experiment/GEOD/E-GEOD-49355/E-GEOD-49355.raw.1.zip	P-GSE49355-1	ArrayExpress	GSM1198019_sample_table.txt norm	GSM1198019_sample_table.txt	ftp://ftp.ebi.ac.uk/pub/databases/microarray/data/experiment/GEOD/E-GEOD-49355/E-GEOD-49355.processed.1.zip	50	Poor	Liver Metastasis	93	pN2	pT4
GSM1198020 1	Tissue samples taken from colorectal cancer patients	Primary_Tumor-CT_094_AM	male	EFO	EFO_0001266	50	Poor	Homo sapiens	EFO	http://purl.obolibrary.org/obo/NCBITaxon_9606	Primary Tumor	93	pN2	pT4	Rectum-sigmoid junction			1	P-GSE49355-2	ArrayExpress	P-GSE49355-3	ArrayExpress	GSM1198020 extract 1	total RNA	P-GSE49355-4	ArrayExpress	GSM1198020 LE 1	biotin	P-GSE49355-5	ArrayExpress	GSM1198020	A-AFFY-33	ArrayExpress	array assay	P-GSE49355-6	ArrayExpress	GSM1198020_CGCLG_073003_HG-U133A_AF09317_1.CEL	ftp://ftp.ebi.ac.uk/pub/databases/microarray/data/experiment/GEOD/E-GEOD-49355/E-GEOD-49355.raw.1.zip	P-GSE49355-1	ArrayExpress	GSM1198020_sample_table.txt norm	GSM1198020_sample_table.txt	ftp://ftp.ebi.ac.uk/pub/databases/microarray/data/experiment/GEOD/E-GEOD-49355/E-GEOD-49355.processed.1.zip	50	Poor	Primary Tumor	93	pN2	pT4
GSM1198021 1	Tissue samples taken from colorectal cancer patients	Normal_Colon-CN_089_NC	female	EFO	EFO_0001265	64	Moderate	Homo sapiens	EFO	http://purl.obolibrary.org/obo/NCBITaxon_9606	Normal Colon	94	pN2	pT4	transverse colon	EFO	http://purl.obolibrary.org/obo/UBERON_0001157	0	P-GSE49355-2	ArrayExpress	P-GSE49355-3	ArrayExpress	GSM1198021 extract 1	total RNA	P-GSE49355-4	ArrayExpress	GSM1198021 LE 1	biotin	P-GSE49355-5	ArrayExpress	GSM1198021	A-AFFY-33	ArrayExpress	array assay	P-GSE49355-6	ArrayExpress	GSM1198021_CGCLG_073003_HG-U133A_AF09313_1.CEL	ftp://ftp.ebi.ac.uk/pub/databases/microarray/data/experiment/GEOD/E-GEOD-49355/E-GEOD-49355.raw.1.zip	P-GSE49355-1	ArrayExpress	GSM1198021_sample_table.txt norm	GSM1198021_sample_table.txt	ftp://ftp.ebi.ac.uk/pub/databases/microarray/data/experiment/GEOD/E-GEOD-49355/E-GEOD-49355.processed.1.zip	64	Moderate	Normal Colon	94	pN2	pT4
GSM1198022 1	Tissue samples taken from colorectal cancer patients	Liver_Metastasis-HM_089_NC	female	EFO	EFO_0001265	64	Moderate	Homo sapiens	EFO	http://purl.obolibrary.org/obo/NCBITaxon_9606	Liver Metastasis	94	pN2	pT4	transverse colon	EFO	http://purl.obolibrary.org/obo/UBERON_0001157	0	P-GSE49355-2	ArrayExpress	P-GSE49355-3	ArrayExpress	GSM1198022 extract 1	total RNA	P-GSE49355-4	ArrayExpress	GSM1198022 LE 1	biotin	P-GSE49355-5	ArrayExpress	GSM1198022	A-AFFY-33	ArrayExpress	array assay	P-GSE49355-6	ArrayExpress	GSM1198022_CGCLG_073003_HG-U133A_AF09315_1.CEL	ftp://ftp.ebi.ac.uk/pub/databases/microarray/data/experiment/GEOD/E-GEOD-49355/E-GEOD-49355.raw.1.zip	P-GSE49355-1	ArrayExpress	GSM1198022_sample_table.txt norm	GSM1198022_sample_table.txt	ftp://ftp.ebi.ac.uk/pub/databases/microarray/data/experiment/GEOD/E-GEOD-49355/E-GEOD-49355.processed.1.zip	64	Moderate	Liver Metastasis	94	pN2	pT4
GSM1198023 1	Tissue samples taken from colorectal cancer patients	Liver_Metastasis-HM_109_JC	male	EFO	EFO_0001266	54	Well	Homo sapiens	EFO	http://purl.obolibrary.org/obo/NCBITaxon_9606	Liver Metastasis	103	pN1	pT4	rectum	EFO	http://purl.obolibrary.org/obo/UBERON_0001052	0	P-GSE49355-2	ArrayExpress	P-GSE49355-3	ArrayExpress	GSM1198023 extract 1	total RNA	P-GSE49355-4	ArrayExpress	GSM1198023 LE 1	biotin	P-GSE49355-5	ArrayExpress	GSM1198023	A-AFFY-33	ArrayExpress	array assay	P-GSE49355-6	ArrayExpress	GSM1198023_CGCLG_121003_HG-U133A_AF11443_1.CEL	ftp://ftp.ebi.ac.uk/pub/databases/microarray/data/experiment/GEOD/E-GEOD-49355/E-GEOD-49355.raw.1.zip	P-GSE49355-1	ArrayExpress	GSM1198023_sample_table.txt norm	GSM1198023_sample_table.txt	ftp://ftp.ebi.ac.uk/pub/databases/microarray/data/experiment/GEOD/E-GEOD-49355/E-GEOD-49355.processed.1.zip	54	Well	Liver Metastasis	103	pN1	pT4
GSM1198024 1	Tissue samples taken from colorectal cancer patients	Normal_Colon-CN_115_CB	female	EFO	EFO_0001265	45	Moderate	Homo sapiens	EFO	http://purl.obolibrary.org/obo/NCBITaxon_9606	Normal Colon	108	pN2	pT3	Right colon			1	P-GSE49355-2	ArrayExpress	P-GSE49355-3	ArrayExpress	GSM1198024 extract 1	total RNA	P-GSE49355-4	ArrayExpress	GSM1198024 LE 1	biotin	P-GSE49355-5	ArrayExpress	GSM1198024	A-AFFY-33	ArrayExpress	array assay	P-GSE49355-6	ArrayExpress	GSM1198024_CGCLG_073003_HG-U133A_AF09323_1.CEL	ftp://ftp.ebi.ac.uk/pub/databases/microarray/data/experiment/GEOD/E-GEOD-49355/E-GEOD-49355.raw.1.zip	P-GSE49355-1	ArrayExpress	GSM1198024_sample_table.txt norm	GSM1198024_sample_table.txt	ftp://ftp.ebi.ac.uk/pub/databases/microarray/data/experiment/GEOD/E-GEOD-49355/E-GEOD-49355.processed.1.zip	45	Moderate	Normal Colon	108	pN2	pT3
GSM1198025 1	Tissue samples taken from colorectal cancer patients	Liver_Metastasis-HM_115_CB	female	EFO	EFO_0001265	45	Moderate	Homo sapiens	EFO	http://purl.obolibrary.org/obo/NCBITaxon_9606	Liver Metastasis	108	pN2	pT3	Right colon			1	P-GSE49355-2	ArrayExpress	P-GSE49355-3	ArrayExpress	GSM1198025 extract 1	total RNA	P-GSE49355-4	ArrayExpress	GSM1198025 LE 1	biotin	P-GSE49355-5	ArrayExpress	GSM1198025	A-AFFY-33	ArrayExpress	array assay	P-GSE49355-6	ArrayExpress	GSM1198025_CGCLG_073003_HG-U133A_AF09322_1.CEL	ftp://ftp.ebi.ac.uk/pub/databases/microarray/data/experiment/GEOD/E-GEOD-49355/E-GEOD-49355.raw.1.zip	P-GSE49355-1	ArrayExpress	GSM1198025_sample_table.txt norm	GSM1198025_sample_table.txt	ftp://ftp.ebi.ac.uk/pub/databases/microarray/data/experiment/GEOD/E-GEOD-49355/E-GEOD-49355.processed.1.zip	45	Moderate	Liver Metastasis	108	pN2	pT3
GSM1198026 1	Tissue samples taken from colorectal cancer patients	Primary_Tumor-CT_115_CB	female	EFO	EFO_0001265	45	Moderate	Homo sapiens	EFO	http://purl.obolibrary.org/obo/NCBITaxon_9606	Primary Tumor	108	pN2	pT3	Right colon			1	P-GSE49355-2	ArrayExpress	P-GSE49355-3	ArrayExpress	GSM1198026 extract 1	total RNA	P-GSE49355-4	ArrayExpress	GSM1198026 LE 1	biotin	P-GSE49355-5	ArrayExpress	GSM1198026	A-AFFY-33	ArrayExpress	array assay	P-GSE49355-6	ArrayExpress	GSM1198026_CGCLG_073003_HG-U133A_AF09324_1.CEL	ftp://ftp.ebi.ac.uk/pub/databases/microarray/data/experiment/GEOD/E-GEOD-49355/E-GEOD-49355.raw.1.zip	P-GSE49355-1	ArrayExpress	GSM1198026_sample_table.txt norm	GSM1198026_sample_table.txt	ftp://ftp.ebi.ac.uk/pub/databases/microarray/data/experiment/GEOD/E-GEOD-49355/E-GEOD-49355.processed.1.zip	45	Moderate	Primary Tumor	108	pN2	pT3
GSM1198027 1	Tissue samples taken from colorectal cancer patients	Normal_Colon-CN_119_PM	female	EFO	EFO_0001265	69		Homo sapiens	EFO	http://purl.obolibrary.org/obo/NCBITaxon_9606	Normal Colon	109	pN2	pT3	Left colon			0	P-GSE49355-2	ArrayExpress	P-GSE49355-3	ArrayExpress	GSM1198027 extract 1	total RNA	P-GSE49355-4	ArrayExpress	GSM1198027 LE 1	biotin	P-GSE49355-5	ArrayExpress	GSM1198027	A-AFFY-33	ArrayExpress	array assay	P-GSE49355-6	ArrayExpress	GSM1198027_CGCLG_073003_HG-U133A_AF09321_1.CEL	ftp://ftp.ebi.ac.uk/pub/databases/microarray/data/experiment/GEOD/E-GEOD-49355/E-GEOD-49355.raw.1.zip	P-GSE49355-1	ArrayExpress	GSM1198027_sample_table.txt norm	GSM1198027_sample_table.txt	ftp://ftp.ebi.ac.uk/pub/databases/microarray/data/experiment/GEOD/E-GEOD-49355/E-GEOD-49355.processed.1.zip	69	not specified	Normal Colon	109	pN2	pT3
GSM1198028 1	Tissue samples taken from colorectal cancer patients	Primary_Tumor-CT_119_PM	female	EFO	EFO_0001265	69		Homo sapiens	EFO	http://purl.obolibrary.org/obo/NCBITaxon_9606	Primary Tumor	109	pN2	pT3	Left colon			0	P-GSE49355-2	ArrayExpress	P-GSE49355-3	ArrayExpress	GSM1198028 extract 1	total RNA	P-GSE49355-4	ArrayExpress	GSM1198028 LE 1	biotin	P-GSE49355-5	ArrayExpress	GSM1198028	A-AFFY-33	ArrayExpress	array assay	P-GSE49355-6	ArrayExpress	GSM1198028_CGCLG_073003_HG-U133A_AF09320_1.CEL	ftp://ftp.ebi.ac.uk/pub/databases/microarray/data/experiment/GEOD/E-GEOD-49355/E-GEOD-49355.raw.1.zip	P-GSE49355-1	ArrayExpress	GSM1198028_sample_table.txt norm	GSM1198028_sample_table.txt	ftp://ftp.ebi.ac.uk/pub/databases/microarray/data/experiment/GEOD/E-GEOD-49355/E-GEOD-49355.processed.1.zip	69	not specified	Primary Tumor	109	pN2	pT3
GSM1198029 1	Tissue samples taken from colorectal cancer patients	Primary_Tumor-CT_130_YL	female	EFO	EFO_0001265	56	Poor	Homo sapiens	EFO	http://purl.obolibrary.org/obo/NCBITaxon_9606	Primary Tumor	123	pN2	pT3	Left colon			0	P-GSE49355-2	ArrayExpress	P-GSE49355-3	ArrayExpress	GSM1198029 extract 1	total RNA	P-GSE49355-4	ArrayExpress	GSM1198029 LE 1	biotin	P-GSE49355-5	ArrayExpress	GSM1198029	A-AFFY-33	ArrayExpress	array assay	P-GSE49355-6	ArrayExpress	GSM1198029_CGCLG_080703_HG-U133A_AF09397_1.CEL	ftp://ftp.ebi.ac.uk/pub/databases/microarray/data/experiment/GEOD/E-GEOD-49355/E-GEOD-49355.raw.1.zip	P-GSE49355-1	ArrayExpress	GSM1198029_sample_table.txt norm	GSM1198029_sample_table.txt	ftp://ftp.ebi.ac.uk/pub/databases/microarray/data/experiment/GEOD/E-GEOD-49355/E-GEOD-49355.processed.1.zip	56	Poor	Primary Tumor	123	pN2	pT3
GSM1198030 1	Tissue samples taken from colorectal cancer patients	Primary_Tumor-CT_149_JGI	male	EFO	EFO_0001266	57	Well	Homo sapiens	EFO	http://purl.obolibrary.org/obo/NCBITaxon_9606	Primary Tumor	141	pN0	pT3	Left colon			0	P-GSE49355-2	ArrayExpress	P-GSE49355-3	ArrayExpress	GSM1198030 extract 1	total RNA	P-GSE49355-4	ArrayExpress	GSM1198030 LE 1	biotin	P-GSE49355-5	ArrayExpress	GSM1198030	A-AFFY-33	ArrayExpress	array assay	P-GSE49355-6	ArrayExpress	GSM1198030_CGCLG_121503_HG-U133A_AF13014_1.CEL	ftp://ftp.ebi.ac.uk/pub/databases/microarray/data/experiment/GEOD/E-GEOD-49355/E-GEOD-49355.raw.1.zip	P-GSE49355-1	ArrayExpress	GSM1198030_sample_table.txt norm	GSM1198030_sample_table.txt	ftp://ftp.ebi.ac.uk/pub/databases/microarray/data/experiment/GEOD/E-GEOD-49355/E-GEOD-49355.processed.1.zip	57	Well	Primary Tumor	141	pN0	pT3
GSM1198031 1	Tissue samples taken from colorectal cancer patients	Liver_Metastasis-HM_149_JGI	male	EFO	EFO_0001266	57	Well	Homo sapiens	EFO	http://purl.obolibrary.org/obo/NCBITaxon_9606	Liver Metastasis	141	pN0	pT3	Left colon			0	P-GSE49355-2	ArrayExpress	P-GSE49355-3	ArrayExpress	GSM1198031 extract 1	total RNA	P-GSE49355-4	ArrayExpress	GSM1198031 LE 1	biotin	P-GSE49355-5	ArrayExpress	GSM1198031	A-AFFY-33	ArrayExpress	array assay	P-GSE49355-6	ArrayExpress	GSM1198031_CGCLG_121503_HG-U133A_AF13012_1.CEL	ftp://ftp.ebi.ac.uk/pub/databases/microarray/data/experiment/GEOD/E-GEOD-49355/E-GEOD-49355.raw.1.zip	P-GSE49355-1	ArrayExpress	GSM1198031_sample_table.txt norm	GSM1198031_sample_table.txt	ftp://ftp.ebi.ac.uk/pub/databases/microarray/data/experiment/GEOD/E-GEOD-49355/E-GEOD-49355.processed.1.zip	57	Well	Liver Metastasis	141	pN0	pT3
GSM1198032 1	Tissue samples taken from colorectal cancer patients	Normal_Colon-CN_149_JGI	male	EFO	EFO_0001266	57	Well	Homo sapiens	EFO	http://purl.obolibrary.org/obo/NCBITaxon_9606	Normal Colon	141	pN0	pT3	Left colon			0	P-GSE49355-2	ArrayExpress	P-GSE49355-3	ArrayExpress	GSM1198032 extract 1	total RNA	P-GSE49355-4	ArrayExpress	GSM1198032 LE 1	biotin	P-GSE49355-5	ArrayExpress	GSM1198032	A-AFFY-33	ArrayExpress	array assay	P-GSE49355-6	ArrayExpress	GSM1198032_CGCLG_121503_HG-U133A_AF13013_1.CEL	ftp://ftp.ebi.ac.uk/pub/databases/microarray/data/experiment/GEOD/E-GEOD-49355/E-GEOD-49355.raw.1.zip	P-GSE49355-1	ArrayExpress	GSM1198032_sample_table.txt norm	GSM1198032_sample_table.txt	ftp://ftp.ebi.ac.uk/pub/databases/microarray/data/experiment/GEOD/E-GEOD-49355/E-GEOD-49355.processed.1.zip	57	Well	Normal Colon	141	pN0	pT3
GSM1198033 1	Tissue samples taken from colorectal cancer patients	Liver_Metastasis-HM_179_AB	male	EFO	EFO_0001266	76		Homo sapiens	EFO	http://purl.obolibrary.org/obo/NCBITaxon_9606	Liver Metastasis	174			rectum	EFO	http://purl.obolibrary.org/obo/UBERON_0001052	0	P-GSE49355-2	ArrayExpress	P-GSE49355-3	ArrayExpress	GSM1198033 extract 1	total RNA	P-GSE49355-4	ArrayExpress	GSM1198033 LE 1	biotin	P-GSE49355-5	ArrayExpress	GSM1198033	A-AFFY-33	ArrayExpress	array assay	P-GSE49355-6	ArrayExpress	GSM1198033_CGCLG_121503_HG-U133A_AF13016_1.CEL	ftp://ftp.ebi.ac.uk/pub/databases/microarray/data/experiment/GEOD/E-GEOD-49355/E-GEOD-49355.raw.1.zip	P-GSE49355-1	ArrayExpress	GSM1198033_sample_table.txt norm	GSM1198033_sample_table.txt	ftp://ftp.ebi.ac.uk/pub/databases/microarray/data/experiment/GEOD/E-GEOD-49355/E-GEOD-49355.processed.1.zip	76	not specified	Liver Metastasis	174	not specified	not specified
GSM1198034 1	Tissue samples taken from colorectal cancer patients	Normal_Colon-CN_189_JR	male	EFO	EFO_0001266	54	Well	Homo sapiens	EFO	http://purl.obolibrary.org/obo/NCBITaxon_9606	Normal Colon	178	pN0	pT3	Left colon			1	P-GSE49355-2	ArrayExpress	P-GSE49355-3	ArrayExpress	GSM1198034 extract 1	total RNA	P-GSE49355-4	ArrayExpress	GSM1198034 LE 1	biotin	P-GSE49355-5	ArrayExpress	GSM1198034	A-AFFY-33	ArrayExpress	array assay	P-GSE49355-6	ArrayExpress	GSM1198034_CGCLG_121503_HG-U133A_AF13017_1.CEL	ftp://ftp.ebi.ac.uk/pub/databases/microarray/data/experiment/GEOD/E-GEOD-49355/E-GEOD-49355.raw.1.zip	P-GSE49355-1	ArrayExpress	GSM1198034_sample_table.txt norm	GSM1198034_sample_table.txt	ftp://ftp.ebi.ac.uk/pub/databases/microarray/data/experiment/GEOD/E-GEOD-49355/E-GEOD-49355.processed.1.zip	54	Well	Normal Colon	178	pN0	pT3
GSM1198035 1	Tissue samples taken from colorectal cancer patients	Primary_Tumor-CT_189_JR	male	EFO	EFO_0001266	54	Well	Homo sapiens	EFO	http://purl.obolibrary.org/obo/NCBITaxon_9606	Primary Tumor	178	pN0	pT3	Left colon			1	P-GSE49355-2	ArrayExpress	P-GSE49355-3	ArrayExpress	GSM1198035 extract 1	total RNA	P-GSE49355-4	ArrayExpress	GSM1198035 LE 1	biotin	P-GSE49355-5	ArrayExpress	GSM1198035	A-AFFY-33	ArrayExpress	array assay	P-GSE49355-6	ArrayExpress	GSM1198035_CGCLG_121503_HG-U133A_AF13018_1.CEL	ftp://ftp.ebi.ac.uk/pub/databases/microarray/data/experiment/GEOD/E-GEOD-49355/E-GEOD-49355.raw.1.zip	P-GSE49355-1	ArrayExpress	GSM1198035_sample_table.txt norm	GSM1198035_sample_table.txt	ftp://ftp.ebi.ac.uk/pub/databases/microarray/data/experiment/GEOD/E-GEOD-49355/E-GEOD-49355.processed.1.zip	54	Well	Primary Tumor	178	pN0	pT3
GSM1198036 1	Tissue samples taken from colorectal cancer patients	Liver_Metastasis-HM_196_TD	female	EFO	EFO_0001265	60	Well	Homo sapiens	EFO	http://purl.obolibrary.org/obo/NCBITaxon_9606	Liver Metastasis	185	pN1	pT3	Left colon			0	P-GSE49355-2	ArrayExpress	P-GSE49355-3	ArrayExpress	GSM1198036 extract 1	total RNA	P-GSE49355-4	ArrayExpress	GSM1198036 LE 1	biotin	P-GSE49355-5	ArrayExpress	GSM1198036	A-AFFY-33	ArrayExpress	array assay	P-GSE49355-6	ArrayExpress	GSM1198036_CGCLG_071204_HG-U133A_AF16598_1.CEL	ftp://ftp.ebi.ac.uk/pub/databases/microarray/data/experiment/GEOD/E-GEOD-49355/E-GEOD-49355.raw.1.zip	P-GSE49355-1	ArrayExpress	GSM1198036_sample_table.txt norm	GSM1198036_sample_table.txt	ftp://ftp.ebi.ac.uk/pub/databases/microarray/data/experiment/GEOD/E-GEOD-49355/E-GEOD-49355.processed.1.zip	60	Well	Liver Metastasis	185	pN1	pT3
GSM1198037 1	Tissue samples taken from colorectal cancer patients	Primary_Tumor-CT_196_TD	female	EFO	EFO_0001265	60	Well	Homo sapiens	EFO	http://purl.obolibrary.org/obo/NCBITaxon_9606	Primary Tumor	185	pN1	pT3	Left colon			0	P-GSE49355-2	ArrayExpress	P-GSE49355-3	ArrayExpress	GSM1198037 extract 1	total RNA	P-GSE49355-4	ArrayExpress	GSM1198037 LE 1	biotin	P-GSE49355-5	ArrayExpress	GSM1198037	A-AFFY-33	ArrayExpress	array assay	P-GSE49355-6	ArrayExpress	GSM1198037_CGCLG_071204_HG-U133A_AF16597_1.CEL	ftp://ftp.ebi.ac.uk/pub/databases/microarray/data/experiment/GEOD/E-GEOD-49355/E-GEOD-49355.raw.1.zip	P-GSE49355-1	ArrayExpress	GSM1198037_sample_table.txt norm	GSM1198037_sample_table.txt	ftp://ftp.ebi.ac.uk/pub/databases/microarray/data/experiment/GEOD/E-GEOD-49355/E-GEOD-49355.processed.1.zip	60	Well	Primary Tumor	185	pN1	pT3
GSM1198038 1	Tissue samples taken from colorectal cancer patients	Normal_Colon-CN_196_TD	female	EFO	EFO_0001265	60	Well	Homo sapiens	EFO	http://purl.obolibrary.org/obo/NCBITaxon_9606	Normal Colon	185	pN1	pT3	Left colon			0	P-GSE49355-2	ArrayExpress	P-GSE49355-3	ArrayExpress	GSM1198038 extract 1	total RNA	P-GSE49355-4	ArrayExpress	GSM1198038 LE 1	biotin	P-GSE49355-5	ArrayExpress	GSM1198038	A-AFFY-33	ArrayExpress	array assay	P-GSE49355-6	ArrayExpress	GSM1198038_CGCLG_071204_HG-U133A_AF16599_1.CEL	ftp://ftp.ebi.ac.uk/pub/databases/microarray/data/experiment/GEOD/E-GEOD-49355/E-GEOD-49355.raw.1.zip	P-GSE49355-1	ArrayExpress	GSM1198038_sample_table.txt norm	GSM1198038_sample_table.txt	ftp://ftp.ebi.ac.uk/pub/databases/microarray/data/experiment/GEOD/E-GEOD-49355/E-GEOD-49355.processed.1.zip	60	Well	Normal Colon	185	pN1	pT3
GSM1198039 1	Tissue samples taken from colorectal cancer patients	Liver_Metastasis-HM_213_RG	female	EFO	EFO_0001265	53	Moderate	Homo sapiens	EFO	http://purl.obolibrary.org/obo/NCBITaxon_9606	Liver Metastasis	202	pN1	pT3	Left colon			1	P-GSE49355-2	ArrayExpress	P-GSE49355-3	ArrayExpress	GSM1198039 extract 1	total RNA	P-GSE49355-4	ArrayExpress	GSM1198039 LE 1	biotin	P-GSE49355-5	ArrayExpress	GSM1198039	A-AFFY-33	ArrayExpress	array assay	P-GSE49355-6	ArrayExpress	GSM1198039_CGCLG_071204_HG-U133A_AF16602_1.CEL	ftp://ftp.ebi.ac.uk/pub/databases/microarray/data/experiment/GEOD/E-GEOD-49355/E-GEOD-49355.raw.1.zip	P-GSE49355-1	ArrayExpress	GSM1198039_sample_table.txt norm	GSM1198039_sample_table.txt	ftp://ftp.ebi.ac.uk/pub/databases/microarray/data/experiment/GEOD/E-GEOD-49355/E-GEOD-49355.processed.1.zip	53	Moderate	Liver Metastasis	202	pN1	pT3
GSM1198040 1	Tissue samples taken from colorectal cancer patients	Normal_Colon-CN_213_RG	female	EFO	EFO_0001265	53	Moderate	Homo sapiens	EFO	http://purl.obolibrary.org/obo/NCBITaxon_9606	Normal Colon	202	pN1	pT3	Left colon			1	P-GSE49355-2	ArrayExpress	P-GSE49355-3	ArrayExpress	GSM1198040 extract 1	total RNA	P-GSE49355-4	ArrayExpress	GSM1198040 LE 1	biotin	P-GSE49355-5	ArrayExpress	GSM1198040	A-AFFY-33	ArrayExpress	array assay	P-GSE49355-6	ArrayExpress	GSM1198040_CGCLG_071204_HG-U133A_AF16601_1.CEL	ftp://ftp.ebi.ac.uk/pub/databases/microarray/data/experiment/GEOD/E-GEOD-49355/E-GEOD-49355.raw.1.zip	P-GSE49355-1	ArrayExpress	GSM1198040_sample_table.txt norm	GSM1198040_sample_table.txt	ftp://ftp.ebi.ac.uk/pub/databases/microarray/data/experiment/GEOD/E-GEOD-49355/E-GEOD-49355.processed.1.zip	53	Moderate	Normal Colon	202	pN1	pT3
GSM1198041 1	Tissue samples taken from colorectal cancer patients	Primary_Tumor-CT_213_RG	female	EFO	EFO_0001265	53	Moderate	Homo sapiens	EFO	http://purl.obolibrary.org/obo/NCBITaxon_9606	Primary Tumor	202	pN1	pT3	Left colon			1	P-GSE49355-2	ArrayExpress	P-GSE49355-3	ArrayExpress	GSM1198041 extract 1	total RNA	P-GSE49355-4	ArrayExpress	GSM1198041 LE 1	biotin	P-GSE49355-5	ArrayExpress	GSM1198041	A-AFFY-33	ArrayExpress	array assay	P-GSE49355-6	ArrayExpress	GSM1198041_CGCLG_071204_HG-U133A_AF16600_1.CEL	ftp://ftp.ebi.ac.uk/pub/databases/microarray/data/experiment/GEOD/E-GEOD-49355/E-GEOD-49355.raw.1.zip	P-GSE49355-1	ArrayExpress	GSM1198041_sample_table.txt norm	GSM1198041_sample_table.txt	ftp://ftp.ebi.ac.uk/pub/databases/microarray/data/experiment/GEOD/E-GEOD-49355/E-GEOD-49355.processed.1.zip	53	Moderate	Primary Tumor	202	pN1	pT3
GSM1198042 1	Tissue samples taken from colorectal cancer patients	Liver_Metastasis-HM_222_PEC	male	EFO	EFO_0001266	52	Moderate	Homo sapiens	EFO	http://purl.obolibrary.org/obo/NCBITaxon_9606	Liver Metastasis	209	pN0	pT3	Left colon			1	P-GSE49355-2	ArrayExpress	P-GSE49355-3	ArrayExpress	GSM1198042 extract 1	total RNA	P-GSE49355-4	ArrayExpress	GSM1198042 LE 1	biotin	P-GSE49355-5	ArrayExpress	GSM1198042	A-AFFY-33	ArrayExpress	array assay	P-GSE49355-6	ArrayExpress	GSM1198042_CGCLG_071204_HG-U133A_AF16603_1.CEL	ftp://ftp.ebi.ac.uk/pub/databases/microarray/data/experiment/GEOD/E-GEOD-49355/E-GEOD-49355.raw.1.zip	P-GSE49355-1	ArrayExpress	GSM1198042_sample_table.txt norm	GSM1198042_sample_table.txt	ftp://ftp.ebi.ac.uk/pub/databases/microarray/data/experiment/GEOD/E-GEOD-49355/E-GEOD-49355.processed.1.zip	52	Moderate	Liver Metastasis	209	pN0	pT3
GSM1198043 1	Tissue samples taken from colorectal cancer patients	Primary_Tumor-CT_222_PEC	male	EFO	EFO_0001266	52	Moderate	Homo sapiens	EFO	http://purl.obolibrary.org/obo/NCBITaxon_9606	Primary Tumor	209	pN0	pT3	Left colon			1	P-GSE49355-2	ArrayExpress	P-GSE49355-3	ArrayExpress	GSM1198043 extract 1	total RNA	P-GSE49355-4	ArrayExpress	GSM1198043 LE 1	biotin	P-GSE49355-5	ArrayExpress	GSM1198043	A-AFFY-33	ArrayExpress	array assay	P-GSE49355-6	ArrayExpress	GSM1198043_CGCLG_071204_HG-U133A_AF16604_1.CEL	ftp://ftp.ebi.ac.uk/pub/databases/microarray/data/experiment/GEOD/E-GEOD-49355/E-GEOD-49355.raw.1.zip	P-GSE49355-1	ArrayExpress	GSM1198043_sample_table.txt norm	GSM1198043_sample_table.txt	ftp://ftp.ebi.ac.uk/pub/databases/microarray/data/experiment/GEOD/E-GEOD-49355/E-GEOD-49355.processed.1.zip	52	Moderate	Primary Tumor	209	pN0	pT3
GSM1198044 1	Tissue samples taken from colorectal cancer patients	Normal_Colon-CN_222_PEC	male	EFO	EFO_0001266	52	Moderate	Homo sapiens	EFO	http://purl.obolibrary.org/obo/NCBITaxon_9606	Normal Colon	209	pN0	pT3	Left colon			1	P-GSE49355-2	ArrayExpress	P-GSE49355-3	ArrayExpress	GSM1198044 extract 1	total RNA	P-GSE49355-4	ArrayExpress	GSM1198044 LE 1	biotin	P-GSE49355-5	ArrayExpress	GSM1198044	A-AFFY-33	ArrayExpress	array assay	P-GSE49355-6	ArrayExpress	GSM1198044_CGCLG_071204_HG-U133A_AF16605_1.CEL	ftp://ftp.ebi.ac.uk/pub/databases/microarray/data/experiment/GEOD/E-GEOD-49355/E-GEOD-49355.raw.1.zip	P-GSE49355-1	ArrayExpress	GSM1198044_sample_table.txt norm	GSM1198044_sample_table.txt	ftp://ftp.ebi.ac.uk/pub/databases/microarray/data/experiment/GEOD/E-GEOD-49355/E-GEOD-49355.processed.1.zip	52	Moderate	Normal Colon	209	pN0	pT3
GSM1198045 1	Tissue samples taken from colorectal cancer patients	Normal_Colon-CN_227_SS	male	EFO	EFO_0001266	61	Poor	Homo sapiens	EFO	http://purl.obolibrary.org/obo/NCBITaxon_9606	Normal Colon	211	pN2	pT4	Left colon			1	P-GSE49355-2	ArrayExpress	P-GSE49355-3	ArrayExpress	GSM1198045 extract 1	total RNA	P-GSE49355-4	ArrayExpress	GSM1198045 LE 1	biotin	P-GSE49355-5	ArrayExpress	GSM1198045	A-AFFY-33	ArrayExpress	array assay	P-GSE49355-6	ArrayExpress	GSM1198045_CGCLG_071204_HG-U133A_AF16610_1.CEL	ftp://ftp.ebi.ac.uk/pub/databases/microarray/data/experiment/GEOD/E-GEOD-49355/E-GEOD-49355.raw.1.zip	P-GSE49355-1	ArrayExpress	GSM1198045_sample_table.txt norm	GSM1198045_sample_table.txt	ftp://ftp.ebi.ac.uk/pub/databases/microarray/data/experiment/GEOD/E-GEOD-49355/E-GEOD-49355.processed.1.zip	61	Poor	Normal Colon	211	pN2	pT4
GSM1198046 1	Tissue samples taken from colorectal cancer patients	Primary_Tumor-CT_227_SS	male	EFO	EFO_0001266	61	Poor	Homo sapiens	EFO	http://purl.obolibrary.org/obo/NCBITaxon_9606	Primary Tumor	211	pN2	pT4	Left colon			1	P-GSE49355-2	ArrayExpress	P-GSE49355-3	ArrayExpress	GSM1198046 extract 1	total RNA	P-GSE49355-4	ArrayExpress	GSM1198046 LE 1	biotin	P-GSE49355-5	ArrayExpress	GSM1198046	A-AFFY-33	ArrayExpress	array assay	P-GSE49355-6	ArrayExpress	GSM1198046_CGCLG_071204_HG-U133A_AF16609_1.CEL	ftp://ftp.ebi.ac.uk/pub/databases/microarray/data/experiment/GEOD/E-GEOD-49355/E-GEOD-49355.raw.1.zip	P-GSE49355-1	ArrayExpress	GSM1198046_sample_table.txt norm	GSM1198046_sample_table.txt	ftp://ftp.ebi.ac.uk/pub/databases/microarray/data/experiment/GEOD/E-GEOD-49355/E-GEOD-49355.processed.1.zip	61	Poor	Primary Tumor	211	pN2	pT4
GSM1198047 1	Tissue samples taken from colorectal cancer patients	Normal_Colon-CN_234_YC	female	EFO	EFO_0001265	57	Moderate	Homo sapiens	EFO	http://purl.obolibrary.org/obo/NCBITaxon_9606	Normal Colon	234	pN1	pT3	caecum	EFO	http://purl.obolibrary.org/obo/UBERON_0001153		P-GSE49355-2	ArrayExpress	P-GSE49355-3	ArrayExpress	GSM1198047 extract 1	total RNA	P-GSE49355-4	ArrayExpress	GSM1198047 LE 1	biotin	P-GSE49355-5	ArrayExpress	GSM1198047	A-AFFY-33	ArrayExpress	array assay	P-GSE49355-6	ArrayExpress	GSM1198047_CGCLG_072204_HG-U133A_AF16680_1.CEL	ftp://ftp.ebi.ac.uk/pub/databases/microarray/data/experiment/GEOD/E-GEOD-49355/E-GEOD-49355.raw.1.zip	P-GSE49355-1	ArrayExpress	GSM1198047_sample_table.txt norm	GSM1198047_sample_table.txt	ftp://ftp.ebi.ac.uk/pub/databases/microarray/data/experiment/GEOD/E-GEOD-49355/E-GEOD-49355.processed.1.zip	57	Moderate	Normal Colon	234	pN1	pT3
GSM1198048 1	Tissue samples taken from colorectal cancer patients	Primary_Tumor-CT_223_GB	male	EFO	EFO_0001266	70	Moderate	Homo sapiens	EFO	http://purl.obolibrary.org/obo/NCBITaxon_9606	Primary Tumor	238	pN2	pT3	Left colon			0	P-GSE49355-2	ArrayExpress	P-GSE49355-3	ArrayExpress	GSM1198048 extract 1	total RNA	P-GSE49355-4	ArrayExpress	GSM1198048 LE 1	biotin	P-GSE49355-5	ArrayExpress	GSM1198048	A-AFFY-33	ArrayExpress	array assay	P-GSE49355-6	ArrayExpress	GSM1198048_CGCLG_071204_HG-U133A_AF16608_1.CEL	ftp://ftp.ebi.ac.uk/pub/databases/microarray/data/experiment/GEOD/E-GEOD-49355/E-GEOD-49355.raw.1.zip	P-GSE49355-1	ArrayExpress	GSM1198048_sample_table.txt norm	GSM1198048_sample_table.txt	ftp://ftp.ebi.ac.uk/pub/databases/microarray/data/experiment/GEOD/E-GEOD-49355/E-GEOD-49355.processed.1.zip	70	Moderate	Primary Tumor	238	pN2	pT3
GSM1198049 1	Tissue samples taken from colorectal cancer patients	Liver_Metastasis-HM_223_GB	male	EFO	EFO_0001266	70	Moderate	Homo sapiens	EFO	http://purl.obolibrary.org/obo/NCBITaxon_9606	Liver Metastasis	238	pN2	pT3	Left colon			0	P-GSE49355-2	ArrayExpress	P-GSE49355-3	ArrayExpress	GSM1198049 extract 1	total RNA	P-GSE49355-4	ArrayExpress	GSM1198049 LE 1	biotin	P-GSE49355-5	ArrayExpress	GSM1198049	A-AFFY-33	ArrayExpress	array assay	P-GSE49355-6	ArrayExpress	GSM1198049_CGCLG_071204_HG-U133A_AF16606_1.CEL	ftp://ftp.ebi.ac.uk/pub/databases/microarray/data/experiment/GEOD/E-GEOD-49355/E-GEOD-49355.raw.1.zip	P-GSE49355-1	ArrayExpress	GSM1198049_sample_table.txt norm	GSM1198049_sample_table.txt	ftp://ftp.ebi.ac.uk/pub/databases/microarray/data/experiment/GEOD/E-GEOD-49355/E-GEOD-49355.processed.1.zip	70	Moderate	Liver Metastasis	238	pN2	pT3
GSM1198050 1	Tissue samples taken from colorectal cancer patients	Normal_Colon-CN_223_GB	male	EFO	EFO_0001266	70	Moderate	Homo sapiens	EFO	http://purl.obolibrary.org/obo/NCBITaxon_9606	Normal Colon	238	pN2	pT3	Left colon			0	P-GSE49355-2	ArrayExpress	P-GSE49355-3	ArrayExpress	GSM1198050 extract 1	total RNA	P-GSE49355-4	ArrayExpress	GSM1198050 LE 1	biotin	P-GSE49355-5	ArrayExpress	GSM1198050	A-AFFY-33	ArrayExpress	array assay	P-GSE49355-6	ArrayExpress	GSM1198050_CGCLG_071204_HG-U133A_AF16607_1.CEL	ftp://ftp.ebi.ac.uk/pub/databases/microarray/data/experiment/GEOD/E-GEOD-49355/E-GEOD-49355.raw.1.zip	P-GSE49355-1	ArrayExpress	GSM1198050_sample_table.txt norm	GSM1198050_sample_table.txt	ftp://ftp.ebi.ac.uk/pub/databases/microarray/data/experiment/GEOD/E-GEOD-49355/E-GEOD-49355.processed.1.zip	70	Moderate	Normal Colon	238	pN2	pT3
GSM1198051 1	Tissue samples taken from colorectal cancer patients	Primary_Tumor-CT_244_FP	female	EFO	EFO_0001265	59	Moderate	Homo sapiens	EFO	http://purl.obolibrary.org/obo/NCBITaxon_9606	Primary Tumor	261	pN1	pT3	transverse colon	EFO	http://purl.obolibrary.org/obo/UBERON_0001157	1	P-GSE49355-2	ArrayExpress	P-GSE49355-3	ArrayExpress	GSM1198051 extract 1	total RNA	P-GSE49355-4	ArrayExpress	GSM1198051 LE 1	biotin	P-GSE49355-5	ArrayExpress	GSM1198051	A-AFFY-33	ArrayExpress	array assay	P-GSE49355-6	ArrayExpress	GSM1198051_CGCLG_071204_HG-U133A_AF16613_1.CEL	ftp://ftp.ebi.ac.uk/pub/databases/microarray/data/experiment/GEOD/E-GEOD-49355/E-GEOD-49355.raw.1.zip	P-GSE49355-1	ArrayExpress	GSM1198051_sample_table.txt norm	GSM1198051_sample_table.txt	ftp://ftp.ebi.ac.uk/pub/databases/microarray/data/experiment/GEOD/E-GEOD-49355/E-GEOD-49355.processed.1.zip	59	Moderate	Primary Tumor	261	pN1	pT3
GSM1198052 1	Tissue samples taken from colorectal cancer patients	Liver_Metastasis-HM_244_FP	female	EFO	EFO_0001265	59	Moderate	Homo sapiens	EFO	http://purl.obolibrary.org/obo/NCBITaxon_9606	Liver Metastasis	261	pN1	pT3	transverse colon	EFO	http://purl.obolibrary.org/obo/UBERON_0001157	1	P-GSE49355-2	ArrayExpress	P-GSE49355-3	ArrayExpress	GSM1198052 extract 1	total RNA	P-GSE49355-4	ArrayExpress	GSM1198052 LE 1	biotin	P-GSE49355-5	ArrayExpress	GSM1198052	A-AFFY-33	ArrayExpress	array assay	P-GSE49355-6	ArrayExpress	GSM1198052_CGCLG_071204_HG-U133A_AF16612_1.CEL	ftp://ftp.ebi.ac.uk/pub/databases/microarray/data/experiment/GEOD/E-GEOD-49355/E-GEOD-49355.raw.1.zip	P-GSE49355-1	ArrayExpress	GSM1198052_sample_table.txt norm	GSM1198052_sample_table.txt	ftp://ftp.ebi.ac.uk/pub/databases/microarray/data/experiment/GEOD/E-GEOD-49355/E-GEOD-49355.processed.1.zip	59	Moderate	Liver Metastasis	261	pN1	pT3
[truncated: 7 more columns]

## Sheet: CXCL14 expression of patient
Patient No.	Normal	Primary tumor	Metastasis tumor
16	1796.71	231.152	14.0409
44	347.744	2092.84	2274.54
59	1084.74	201.969	68.9021
73	972.778	308.183	78.4233
115	219.264	73.3641	24.0902
149	1299.99	376.096	72.0226
196	841.367	624.72	64.2868
213	502.994	290.719	20.6892
222	1338.72	330.153	34.1492
223	166.34	282.431	19.1136
22	944.202	422.075	/
61	535.65	2117.84	/
119	175.875	271.615	/
189	687.208	549.389	/
227	1016.64	696.502	/
56	/	1374.34	32.9406
94	/	877.337	5.20744
244	/	337.347	26.627
89	618.704		151.847
	t-test p-value
	Normal	Primary tumor	Metastasis tumor
Normal	/	0.387562	0.0753341
Primary tumor		/	0.00559227
Metastasis tumor			/
