# Supplementary material for: Data Mining Suggests That CXCL14 Gene Silencing in Colon Cancer Is Due to Promoter Methylation
Source: Int J Mol Sci. 2023 Nov 7;24(22):16027. doi: 10.3390/ijms242216027 (PMC10671198; doi:10.3390/ijms242216027)
Supplement: Supplementary file 1 [file ijms-24-16027-s001.zip › Supplementary Data 3. TCGA dataset Overall survival.xlsx]

## Sheet: Sheet1
OS time (month)	Survival status	Expression status
42.9041	1	Low
131.507	0	Low
135.649	0	Low
70.0274	0	Low
7.7589	1	Low
12	0	Low
35.0137	0	Low
35.8027	0	Low
17.852	0	Low
7.49589	1	Low
0.920548	0	Low
10.0603	1	Low
49.4137	1	Low
16.1425	0	Low
6.18082	1	Low
20.1206	0	Low
53.6219	0	Low
15.0247	0	Low
24	0	Low
5.12877	1	Low
0.986301	0	Low
22.0274	1	Low
44.3178	1	Low
25.0849	0	Low
38.0712	1	Low
3.18904	1	Low
14.0384	1	Low
26.0055	0	Low
17.4575	0	Low
19.9562	0	Low
24.4274	1	Low
21.3699	0	Low
34.4877	0	Low
12.9534	0	Low
23.0466	0	Low
26.1699	0	Low
13.0192	1	Low
9.43562	0	Low
16.9973	0	Low
43.7589	0	Low
5.6548	1	Low
67.2986	1	Low
51.3205	0	Low
19.0356	1	Low
79.6932	0	Low
12	0	Low
38.0384	0	Low
54.6082	1	Low
100.011	1	Low
32.7452	0	Low
46.7507	1	Low
19.3315	0	Low
17.7534	0	Low
0.920548	0	Low
20.9753	0	Low
38.5644	0	Low
19.6603	0	Low
12.1644	0	Low
0.460274	0	Low
5.88493	1	Low
46.6521	0	Low
13.052	0	Low
17.9507	0	Low
129.271	0	Low
37.1836	0	Low
20.4164	0	Low
95.1781	0	Low
4.8	1	Low
21.1397	1	Low
18.0493	0	Low
10.8822	1	Low
12.4603	0	Low
31.0027	0	Low
39.4192	0	Low
21.0082	0	Low
33.0082	0	Low
47.8685	0	Low
17.2603	0	Low
21.2384	0	Low
63.9781	0	Low
30.0164	0	Low
24.1315	1	Low
1.01918	0	Low
7.03562	1	Low
9.0411	0	Low
26.9918	0	Low
12.0986	1	Low
37.0192	0	Low
2.00548	0	Low
75.9452	0	Low
32.9425	0	Low
117.074	0	Low
21.4356	0	Low
35.3096	0	Low
13.4137	0	Low
27.0904	0	Low
1.93973	1	Low
44.6795	0	Low
74.5644	0	Low
17.1288	0	Low
5.03014	1	Low
22.0274	0	Low
15.5836	0	Low
26.4657	1	Low
35.737	0	Low
10.2575	0	Low
19.0356	0	Low
14.9918	0	Low
37.0192	0	Low
13.2493	1	Low
10.9808	1	Low
19.6603	1	Low
38.6959	0	Low
11.5069	0	Low
15.5178	1	Low
10.0603	1	Low
18.2795	1	Low
14.0055	1	Low
8.6137	1	Low
22.4219	1	Low
60.1315	0	Low
12.6904	0	Low
33.0411	0	Low
29.9836	0	Low
43.7589	1	Low
34.9808	0	Low
15.6493	0	Low
24.9205	1	Low
4.8	0	Low
8.0548	0	Low
83.2438	1	Low
16.2411	1	Low
14.3014	0	Low
92.7452	1	Low
39.9781	0	Low
55.7589	0	Low
17.0301	0	Low
51.9781	0	Low
9.53425	1	Low
3.97808	1	Low
33.0411	0	Low
37.0192	0	Low
85.4794	0	Low
9.96164	1	Low
15.0247	0	Low
24	0	Low
38.9589	1	Low
1.01918	0	Low
56.252	1	Low
18.1808	0	Low
38.137	0	Low
63.6164	0	Low
3.02466	1	Low
70.1589	1	Low
21.9945	0	Low
1.01918	0	Low
11.9014	0	Low
19.0685	0	Low
26.4329	0	Low
11.737	1	High
0.19726	0	High
12	0	High
20.6137	0	High
34.4219	0	High
36	0	High
6.7726	1	High
23.6055	0	High
37.0192	0	High
31.0027	0	High
40.9644	0	High
12.9863	0	High
19.0356	0	High
11.6384	0	High
16.5699	1	High
52.9973	0	High
2.00548	1	High
1.01918	0	High
15.6164	0	High
124.274	0	High
12.7562	0	High
29.9507	0	High
61.9726	0	High
56.0877	0	High
47.4082	0	High
16.4055	0	High
32.6137	1	High
28.5699	0	High
15.9452	0	High
47.0466	0	High
98.2356	0	High
12.3616	0	High
30.0822	0	High
54.0164	0	High
46.9151	0	High
148.011	0	High
15.8466	0	High
25.0192	0	High
13.9397	0	High
1.01918	0	High
32.9753	0	High
13.348	0	High
14.5315	1	High
19.3315	0	High
15.0247	0	High
25.1836	0	High
26.4329	0	High
22.0603	0	High
33.1726	0	High
57.2384	1	High
49.9068	1	High
22.0932	0	High
36.4931	0	High
20.0219	0	High
0.920548	0	High
50.9918	0	High
24.3945	0	High
12.5918	1	High
51.4849	1	High
7.98904	0	High
65.9836	0	High
51.9781	0	High
81.3699	1	High
31.2986	0	High
12	0	High
8.6137	0	High
30.4438	0	High
23.8685	0	High
33.5343	0	High
12	0	High
42.2794	0	High
19.0027	0	High
36.0329	0	High
40.9973	0	High
82.389	0	High
22.0932	0	High
1.61096	1	High
43.4301	0	High
10.0603	1	High
74.7945	0	High
34.0274	0	High
32.0219	0	High
16.3397	0	High
18.0493	0	High
35.0466	0	High
36.526	0	High
119.704	0	High
11.1123	1	High
37.0192	0	High
18.2795	0	High
17.852	0	High
24.1315	0	High
44.7781	0	High
33.337	0	High
18.2466	0	High
2.00548	1	High
31.0027	0	High
26.4657	0	High
45.6	0	High
33.6658	0	High
31.6274	0	High
42.0164	0	High
30.0493	0	High
5.98356	0	High
48.0329	0	High
29.1616	0	High
17.8192	0	High
17.0301	0	High
35.9671	1	High
26.4329	0	High
24.526	0	High
8.35069	0	High
17.0301	0	High
1.01918	0	High
27.0247	0	High
19.463	0	High
58.389	0	High
6.96986	0	High
55.9233	0	High
15.9452	0	High
2.49863	1	High
24.6904	0	High
10.126	0	High
16.4384	0	High
17.6877	0	High
11.0794	0	High
4.17534	0	High
85.052	0	High
85.4466	0	High
12.789	0	High
50.0384	0	High
9.07397	0	High
21.8959	0	High
39.9781	0	High
26.0055	0	High
20.548	0	High
32.0219	0	High
4.01096	1	High
14.0384	0	High
13.3151	1	High
7.16712	0	High
19.5945	0	High
36.0329	0	High
8.44932	0	High
5.03014	1	High
25.0521	0	High
25.0521	0	High
16.8329	1	High
13.0192	0	High
20.1863	0	High
45.4027	1	High
15.1233	0	High
25.0192	0	High
14.3014	0	High
20.9753	0	High
18.0493	0	High
0.986301	1	High
33.0082	0	High
36.0329	1	High
27.0247	0	High
1.01918	0	High
20.2849	0	High
11.8356	0	High
117.107	0	High
37.0192	1	High
38.0384	0	High
16.0767	0	High
0.526027	0	High
44.0219	0	High
7.06849	0	High
21.7644	0	High
35.1123	0	High
27.5507	0	High
22.9808	0	High
37.0521	0	High
32.0219	0	High
47.4411	0	High
12.4931	0	High
0.986301	0	High
37.0521	0	High
17.9507	0	High
13.7753	0	High
13.6438	0	High
2.9589	1	High
24.0329	0	High
19.3315	0	High
34.0274	0	High
28.9973	0	High
15.0247	0	High
62.7945	1	High
25.4794	0	High
15.9452	0	High
14.0055	0	High
1.01918	0	High
21.9945	0	High
24	0	High
61.9068	0	High
11.8685	1	High
65.8521	1	High
10.0603	0	High
6.04931	0	High
18.0493	1	High
27.0247	0	High
49.5123	0	High
14.0384	0	High
23.0137	0	High
8.02192	0	High
49.0849	1	High
25.9726	0	High
36.9534	0	High
26.0055	0	High
29.9836	0	High
16.0438	0	High
1.4137	1	High
50.0384	0	High
26.0384	0	High
24.1644	0	High
13.0192	0	High
43.0356	0	High
37.7425	0	High
37.0521	0	High
12.9863	0	High
21.9945	0	High
2.00548	1	High
20.0548	1	High
41.4247	0	High
2.00548	1	High
6.04931	0	High
27.4192	0	High
14.926	0	High
32.9096	0	High
5.7863	1	High
38.9918	0	High
47.0795	1	High
26.0384	0	High
37.9726	0	High
12.5918	0	High
1.01918	0	High
36.9534	0	High
29.4575	0	High
64.9973	0	High
15.0247	0	High
61.0192	0	High
26.0384	0	High
32.0548	0	High
14.0055	0	High
8.41644	1	High
17.0301	0	High
13.7753	0	High
20.9096	0	High
21.0082	0	High
13.0192	0	High
29.063	0	High
6.96986	0	High
34.0274	0	High
86.6301	0	High
17.2274	1	High
42.7726	0	High
19.989	0	High
12.1973	0	High
38.9918	0	High
24.3616	0	High
10.9808	1	High
28.9973	0	High
0.986301	0	High
10.389	1	High
27.0904	0	High
1.01918	0	High
13.9726	1	High
31.0685	0	High
37.2493	0	High
13.9397	0	High
11.0137	0	High
39.0575	1	High
13.9397	1	High
91.7918	0	High
140.384	0	High
34.0274	0	High
58.0274	0	High
11.0137	0	High
36.0329	0	High
23.0137	0	High
9.92877	1	High
61.8411	1	High
46.0274	0	High
8.38356	0	High
19.989	0	High
60.789	1	High
13.9397	0	High
19.0027	0	High
24.5918	0	High
139.167	0	High
17.4904	0	High
13.9397	0	High
29.1945	0	High
47.0137	0	High
88.2082	0	High
19.989	0	High
11.0137	1	High
5.03014	1	High
5.03014	1	High
1.01918	0	High
0.986301	0	High
27.0247	0	High
39.452	0	High
12.0329	0	High
19.989	0	High
22.5206	0	High
13.052	0	High
8.02192	0	High
35.0137	0	High
10.9808	1	High
12.5918	0	High
11.9671	0	High
2.9589	0	High
32.0219	0	High
15.0247	0	High
35.0137	0	High
0.986301	0	High
43.2657	0	High
31.0685	0	High
25.0521	0	High
12.3945	0	High
9.63288	0	High
30.0493	0	High
28.0438	0	High
51.9781	1	High
15.0247	0	High
19.989	0	High
33.9945	0	High
48.1973	0	High
62.9589	0	High
119.934	0	High
7.95616	1	High
42.3452	0	High
12.4274	0	High
33.074	0	High
12.0329	0	High
24.0329	0	High
31.0027	0	High
32.9753	0	High
43.0356	0	High
15.6164	0	High
2.00548	0	High
44.9096	0	High
5.2274	1	High
35.9342	0	High
126.444	0	High
27.0247	1	High
34.0603	0	High
31.9562	1	High
1.5452	0	High
16.3069	0	High
31.0027	0	High
109.282	0	High
1.01918	0	High
14.0055	0	High
18.8384	0	High
32.1863	0	High
15.0247	0	High
21.9945	0	High
34.0274	0	High
82.948	0	High
133.184	0	High
12.6247	0	High
78.1151	0	High
16.3069	1	High
29.0301	0	High
19.0685	0	High
32.7123	0	High
36	1	High
31.0027	0	High
24.3288	1	High
1.01918	0	High
24	1	High
1.93973	1	High
38.2027	1	High
41.3589	1	High
38.0384	0	High
29.9836	0	High
28.2082	1	High
36.0329	0	High
29.5562	1	High
34.0274	0	High
130.652	0	High
55.0356	0	High
6.04931	0	High
25.0192	0	High
46.0274	0	High
49.9726	0	High
17.5562	0	High
2.00548	1	High
27.0247	0	High
19.0685	0	High
25.9726	0	High
10.7836	0	High
3.48493	0	High
78.0822	0	High
20.0219	0	High
36.0329	1	High
32.4493	0	High
12.3945	0	High
25.0192	0	High
19.989	0	High
17.0301	0	High
12.4603	0	High
14.4986	0	High
13.0192	1	High
12.6575	0	High
40.9973	0	High
0.986301	0	High
14.9918	0	High
16.8	1	High
13.9726	0	High
11.3753	0	High
20.9753	0	High
13.5452	0	High
0.953425	1	High
37.0521	0	High
17.9836	0	High
1.01918	0	High
6.01644	0	High
35.737	0	High
7.52877	0	High
24	0	High
25.0849	0	High
36.0329	0	High
26.0055	0	High
43.2	1	High
17.852	0	High
22.3562	1	High
17.0301	0	High
11.0794	0	High
9.07397	0	High
0.986301	0	High
12.9863	0	High
34.6521	0	High
23.5069	1	High
