# Supplementary material for: Data Mining Suggests That CXCL14 Gene Silencing in Colon Cancer Is Due to Promoter Methylation
Source: Int J Mol Sci. 2023 Nov 7;24(22):16027. doi: 10.3390/ijms242216027 (PMC10671198; doi:10.3390/ijms242216027)
Supplement: Supplementary file 1 [file ijms-24-16027-s001.zip › Supplementary Data 4. Colon Cancer (Sidra-LUMC AC-ICAM, Nat Med 2023) overcall survival.xlsx]

## Sheet: Sheet1
Sample Id	Overall Survival (Months) (log2(value + 1))	CXCL14: mRNA expression z-scores	Log2OS (Months)	Mutations	Copy Number Alterations							Sample Id	Overall Survival (Months) (log2(value + 1))	CXCL14: mRNA expression normalized counts (log2(value + 1))	Mutations	Copy Number Alterations
SER-SILU-CC-P0002-PT-01	31.05	0.117	5.00225	-	CXCL14: Shallow Deletion							SER-SILU-CC-P0002-PT-01	31.05	11.4543	-	CXCL14: Shallow Deletion
SER-SILU-CC-P0004-PT-01	51.94	-0.5304	5.72629	Not Profiled	Not Profiled							SER-SILU-CC-P0004-PT-01	51.94	10.1033	Not Profiled	Not Profiled
SER-SILU-CC-P0005-PT-01	13.77	0.9351	3.8846	Not Profiled	Not Profiled							SER-SILU-CC-P0005-PT-01	13.77	13.1619	Not Profiled	Not Profiled
SER-SILU-CC-P0007-PT-01	206.29	0.848	7.69551	-	CXCL14: Shallow Deletion							SER-SILU-CC-P0007-PT-01	206.29	12.9801	-	CXCL14: Shallow Deletion
SER-SILU-CC-P0009-PT-01	17.31	0.6124	4.19456	-	CXCL14: Diploid							SER-SILU-CC-P0009-PT-01	17.31	12.4883	-	CXCL14: Diploid
SER-SILU-CC-P0010-PT-01	194.24	1.2672	7.6091	-	CXCL14: Diploid							SER-SILU-CC-P0010-PT-01	194.24	13.8549	-	CXCL14: Diploid
SER-SILU-CC-P0011-PT-01	131.29	-2.1879	7.04756	Not Profiled	Not Profiled							SER-SILU-CC-P0011-PT-01	131.29	6.64386	Not Profiled	Not Profiled
SER-SILU-CC-P0013-PT-01	201.14	-0.7887	7.65921	Not Profiled	Not Profiled							SER-SILU-CC-P0013-PT-01	201.14	9.56415	Not Profiled	Not Profiled
SER-SILU-CC-P0015-PT-01	5.75	-0.642	2.75489	Not Profiled	Not Profiled							SER-SILU-CC-P0015-PT-01	5.75	9.87036	Not Profiled	Not Profiled
SER-SILU-CC-P0016-PT-01	43.01	-0.4836	5.45976	Not Profiled	Not Profiled							SER-SILU-CC-P0016-PT-01	43.01	10.2009	Not Profiled	Not Profiled
SER-SILU-CC-P0018-PT-01	193.38	-0.3888	7.60274	Not Profiled	Not Profiled							SER-SILU-CC-P0018-PT-01	193.38	10.3987	Not Profiled	Not Profiled
SER-SILU-CC-P0019-PT-01	27.6	1.0845	4.83794	-	CXCL14: Gain							SER-SILU-CC-P0019-PT-01	27.6	13.4737	-	CXCL14: Gain
SER-SILU-CC-P0020-PT-01	21.95	0.3415	4.52042	-	CXCL14: Diploid							SER-SILU-CC-P0020-PT-01	21.95	11.923	-	CXCL14: Diploid
SER-SILU-CC-P0021-PT-01	14.13	1.2155	3.91934	Not Profiled	Not Profiled							SER-SILU-CC-P0021-PT-01	14.13	13.747	Not Profiled	Not Profiled
SER-SILU-CC-P0022-PT-01	34.92	0.4187	5.16672	-	CXCL14: Diploid							SER-SILU-CC-P0022-PT-01	34.92	12.0841	-	CXCL14: Diploid
SER-SILU-CC-P0023-PT-01	182.15	-1.7122	7.51688	-	CXCL14: Diploid							SER-SILU-CC-P0023-PT-01	182.15	7.63663	-	CXCL14: Diploid
SER-SILU-CC-P0024-PT-01	177.32	1.0787	7.47832	Not Profiled	Not Profiled							SER-SILU-CC-P0024-PT-01	177.32	13.4615	Not Profiled	Not Profiled
SER-SILU-CC-P0025-PT-01	181.65	0.501	7.51294	-	CXCL14: Diploid							SER-SILU-CC-P0025-PT-01	181.65	12.2559	-	CXCL14: Diploid
SER-SILU-CC-P0026-PT-01	47.28	0.3148	5.59335	-	CXCL14: Shallow Deletion							SER-SILU-CC-P0026-PT-01	47.28	11.8673	-	CXCL14: Shallow Deletion
SER-SILU-CC-P0027-PT-01	184.78	0.3081	7.53745	Not Profiled	Not Profiled							SER-SILU-CC-P0027-PT-01	184.78	11.8533	Not Profiled	Not Profiled
SER-SILU-CC-P0029-PT-01	74.71	-0.5894	6.24241	-	CXCL14: Diploid							SER-SILU-CC-P0029-PT-01	74.71	9.98014	-	CXCL14: Diploid
SER-SILU-CC-P0030-PT-01	53.16	0.2826	5.75916	-	CXCL14: Diploid							SER-SILU-CC-P0030-PT-01	53.16	11.8001	-	CXCL14: Diploid
SER-SILU-CC-P0031-PT-01	181.88	1.1102	7.51475	-	CXCL14: Shallow Deletion							SER-SILU-CC-P0031-PT-01	181.88	13.5274	-	CXCL14: Shallow Deletion
SER-SILU-CC-P0032-PT-01	105.2	1.3401	6.73064	Not Profiled	Not Profiled							SER-SILU-CC-P0032-PT-01	105.2	14.007	Not Profiled	Not Profiled
SER-SILU-CC-P0036-PT-01	185.96	-0.5942	7.54659	-	CXCL14: Diploid							SER-SILU-CC-P0036-PT-01	185.96	9.97011	-	CXCL14: Diploid
SER-SILU-CC-P0037-PT-01	125.21	0.4565	6.97968	-	CXCL14: Diploid							SER-SILU-CC-P0037-PT-01	125.21	12.163	-	CXCL14: Diploid
SER-SILU-CC-P0038-PT-01	1.02	0.6033	1.01436	-	CXCL14: Diploid							SER-SILU-CC-P0038-PT-01	1.02	12.4694	-	CXCL14: Diploid
SER-SILU-CC-P0039-PT-01	35.15	0.5067	5.17592	-	CXCL14: Shallow Deletion							SER-SILU-CC-P0039-PT-01	35.15	12.2677	-	CXCL14: Shallow Deletion
SER-SILU-CC-P0040-PT-01	179.42	0.6228	7.49522	-	CXCL14: Shallow Deletion							SER-SILU-CC-P0040-PT-01	179.42	12.51	-	CXCL14: Shallow Deletion
SER-SILU-CC-P0045-PT-01	58.45	-0.4144	5.8936	-	CXCL14: Diploid							SER-SILU-CC-P0045-PT-01	58.45	10.3454	-	CXCL14: Diploid
SER-SILU-CC-P0047-PT-01	46	0.4914	5.55459	Not Profiled	Not Profiled							SER-SILU-CC-P0047-PT-01	46	12.2357	Not Profiled	Not Profiled
SER-SILU-CC-P0050-PT-01	3.98	0.2913	2.31615	Not Profiled	Not Profiled							SER-SILU-CC-P0050-PT-01	3.98	11.8182	Not Profiled	Not Profiled
SER-SILU-CC-P0051-PT-01	94.52	-0.5154	6.57773	Not Profiled	Not Profiled							SER-SILU-CC-P0051-PT-01	94.52	10.1344	Not Profiled	Not Profiled
SER-SILU-CC-P0052-PT-01	171.01	-0.2154	7.42635	-	CXCL14: Diploid							SER-SILU-CC-P0052-PT-01	171.01	10.7607	-	CXCL14: Diploid
SER-SILU-CC-P0053-PT-01	171.9	-0.2348	7.43379	-	CXCL14: Diploid							SER-SILU-CC-P0053-PT-01	171.9	10.7202	-	CXCL14: Diploid
SER-SILU-CC-P0056-PT-01	4.7	-0.1515	2.51096	-	CXCL14: Diploid							SER-SILU-CC-P0056-PT-01	4.7	10.8941	-	CXCL14: Diploid
SER-SILU-CC-P0057-PT-01	32.49	-0.0984	5.06566	-	CXCL14: Diploid							SER-SILU-CC-P0057-PT-01	32.49	11.0049	-	CXCL14: Diploid
SER-SILU-CC-P0058-PT-01	43.76	1.3876	5.48414	-	CXCL14: Diploid							SER-SILU-CC-P0058-PT-01	43.76	14.1062	-	CXCL14: Diploid
SER-SILU-CC-P0059-PT-01	160.1	-1.0768	7.33181	Not Profiled	Not Profiled							SER-SILU-CC-P0059-PT-01	160.1	8.9629	Not Profiled	Not Profiled
SER-SILU-CC-P0061-PT-01	160.3	0.1995	7.3336	Not Profiled	Not Profiled							SER-SILU-CC-P0061-PT-01	160.3	11.6266	Not Profiled	Not Profiled
SER-SILU-CC-P0062-PT-01	165.36	0.4762	7.37816	-	CXCL14: Gain							SER-SILU-CC-P0062-PT-01	165.36	12.204	-	CXCL14: Gain
SER-SILU-CC-P0063-PT-01	27.43	0.18	4.82934	-	CXCL14: Diploid							SER-SILU-CC-P0063-PT-01	27.43	11.5859	-	CXCL14: Diploid
SER-SILU-CC-P0066-PT-01	9.17	-1.4285	3.34625	-	CXCL14: Diploid							SER-SILU-CC-P0066-PT-01	9.17	8.22882	-	CXCL14: Diploid
SER-SILU-CC-P0067-PT-01	23.2	0.4525	4.59694	-	CXCL14: Diploid							SER-SILU-CC-P0067-PT-01	23.2	12.1545	-	CXCL14: Diploid
SER-SILU-CC-P0069-PT-01	59.63	0.2626	5.92196	-	CXCL14: Shallow Deletion							SER-SILU-CC-P0069-PT-01	59.63	11.7582	-	CXCL14: Shallow Deletion
SER-SILU-CC-P0070-PT-01	156.36	0.4781	7.29793	-	CXCL14: Shallow Deletion							SER-SILU-CC-P0070-PT-01	156.36	12.2079	-	CXCL14: Shallow Deletion
SER-SILU-CC-P0072-PT-01	9.2	-2.8042	3.3505	-	CXCL14: Diploid							SER-SILU-CC-P0072-PT-01	9.2	5.35755	-	CXCL14: Diploid
SER-SILU-CC-P0074-PT-01	158.23	0.5534	7.31497	-	CXCL14: Diploid							SER-SILU-CC-P0074-PT-01	158.23	12.3652	-	CXCL14: Diploid
SER-SILU-CC-P0075-PT-01	68.24	1.0937	6.11353	-	CXCL14: Diploid							SER-SILU-CC-P0075-PT-01	68.24	13.4929	-	CXCL14: Diploid
SER-SILU-CC-P0076-PT-01	30.52	0.1359	4.9782	Not Profiled	Not Profiled							SER-SILU-CC-P0076-PT-01	30.52	11.4939	Not Profiled	Not Profiled
SER-SILU-CC-P0077-PT-01	72.9	1.1512	6.2075	-	CXCL14: Diploid							SER-SILU-CC-P0077-PT-01	72.9	13.6128	-	CXCL14: Diploid
SER-SILU-CC-P0079-PT-01	155.24	-0.5678	7.28762	-	CXCL14: Diploid							SER-SILU-CC-P0079-PT-01	155.24	10.0251	-	CXCL14: Diploid
SER-SILU-CC-P0080-PT-01	58.91	-1.0377	5.90472	-	CXCL14: Gain							SER-SILU-CC-P0080-PT-01	58.91	9.04439	-	CXCL14: Gain
SER-SILU-CC-P0081-PT-01	32.26	-0.9189	5.05572	-	CXCL14: Diploid							SER-SILU-CC-P0081-PT-01	32.26	9.29232	-	CXCL14: Diploid
SER-SILU-CC-P0083-PT-01	10.48	-0.4112	3.52105	-	CXCL14: Gain							SER-SILU-CC-P0083-PT-01	10.48	10.352	-	CXCL14: Gain
SER-SILU-CC-P0084-PT-01	3.98	0.1035	2.31615	Not Profiled	Not Profiled							SER-SILU-CC-P0084-PT-01	3.98	11.4263	Not Profiled	Not Profiled
SER-SILU-CC-P0087-PT-01	154.38	-0.4702	7.27966	-	CXCL14: Diploid							SER-SILU-CC-P0087-PT-01	154.38	10.2288	-	CXCL14: Diploid
SER-SILU-CC-P0088-PT-01	152.12	0.9146	7.25852	Not Profiled	Not Profiled							SER-SILU-CC-P0088-PT-01	152.12	13.1189	Not Profiled	Not Profiled
SER-SILU-CC-P0089-PT-01	156.09	-0.0778	7.29545	-	CXCL14: Shallow Deletion							SER-SILU-CC-P0089-PT-01	156.09	11.0478	-	CXCL14: Shallow Deletion
SER-SILU-CC-P0090-PT-01	12.45	-0.663	3.74953	-	CXCL14: Shallow Deletion							SER-SILU-CC-P0090-PT-01	12.45	9.82655	-	CXCL14: Shallow Deletion
SER-SILU-CC-P0093-PT-01	13.24	-0.2418	3.83188	Not Profiled	Not Profiled							SER-SILU-CC-P0093-PT-01	13.24	10.7056	Not Profiled	Not Profiled
SER-SILU-CC-P0095-PT-01	21.13	1.0699	4.46793	-	CXCL14: Shallow Deletion							SER-SILU-CC-P0095-PT-01	21.13	13.4431	-	CXCL14: Shallow Deletion
SER-SILU-CC-P0099-PT-01	10.48	0.028	3.52105	Not Profiled	Not Profiled							SER-SILU-CC-P0099-PT-01	10.48	11.2685	Not Profiled	Not Profiled
SER-SILU-CC-P0100-PT-01	150.57	-0.1332	7.24384	-	CXCL14: Diploid							SER-SILU-CC-P0100-PT-01	150.57	10.9322	-	CXCL14: Diploid
SER-SILU-CC-P0102-PT-01	92.88	-0.3781	6.55275	-	CXCL14: Diploid							SER-SILU-CC-P0102-PT-01	92.88	10.421	-	CXCL14: Diploid
SER-SILU-CC-P0104-PT-01	139.9	-2.6534	7.13853	-	CXCL14: Diploid							SER-SILU-CC-P0104-PT-01	139.9	5.67242	-	CXCL14: Diploid
SER-SILU-CC-P0106-PT-01	105.79	0.8452	6.73863	Not Profiled	Not Profiled							SER-SILU-CC-P0106-PT-01	105.79	12.9742	Not Profiled	Not Profiled
SER-SILU-CC-P0107-PT-01	74.94	0.9445	6.24679	-	CXCL14: Diploid							SER-SILU-CC-P0107-PT-01	74.94	13.1815	-	CXCL14: Diploid
SER-SILU-CC-P0109-PT-01	0.16	0.8652	0.214125	Not Profiled	Not Profiled							SER-SILU-CC-P0109-PT-01	0.16	13.0159	Not Profiled	Not Profiled
SER-SILU-CC-P0110-PT-01	19.22	0.4025	4.33771	Not Profiled	Not Profiled							SER-SILU-CC-P0110-PT-01	19.22	12.0502	Not Profiled	Not Profiled
SER-SILU-CC-P0112-PT-01	7.52	-0.7377	3.09085	-	CXCL14: Diploid							SER-SILU-CC-P0112-PT-01	7.52	9.67066	-	CXCL14: Diploid
SER-SILU-CC-P0113-PT-01	132.57	-2.5765	7.06145	-	CXCL14: Diploid							SER-SILU-CC-P0113-PT-01	132.57	5.83289	-	CXCL14: Diploid
SER-SILU-CC-P0114-PT-01	133.62	-2.1096	7.07275	CXCL14: A17V	CXCL14: Diploid							SER-SILU-CC-P0114-PT-01	133.62	6.80736	CXCL14: A17V	CXCL14: Diploid
SER-SILU-CC-P0115-PT-01	140.65	0.5509	7.14619	-	CXCL14: Diploid							SER-SILU-CC-P0115-PT-01	140.65	12.36	-	CXCL14: Diploid
SER-SILU-CC-P0116-PT-01	83.81	0.3764	6.40616	-	CXCL14: Gain							SER-SILU-CC-P0116-PT-01	83.81	11.9958	-	CXCL14: Gain
SER-SILU-CC-P0117-PT-01	133.49	1.1333	7.07136	-	CXCL14: Gain							SER-SILU-CC-P0117-PT-01	133.49	13.5755	-	CXCL14: Gain
SER-SILU-CC-P0118-PT-01	23.66	1.1622	4.6241	-	CXCL14: Shallow Deletion							SER-SILU-CC-P0118-PT-01	23.66	13.6358	-	CXCL14: Shallow Deletion
SER-SILU-CC-P0119-PT-01	46.19	0.3711	5.56041	-	CXCL14: Diploid							SER-SILU-CC-P0119-PT-01	46.19	11.9848	-	CXCL14: Diploid
SER-SILU-CC-P0122-PT-01	137.79	0.1492	7.11676	-	CXCL14: Diploid							SER-SILU-CC-P0122-PT-01	137.79	11.5216	-	CXCL14: Diploid
SER-SILU-CC-P0123-PT-01	49.38	-0.097	5.65478	-	CXCL14: Diploid							SER-SILU-CC-P0123-PT-01	49.38	11.0077	-	CXCL14: Diploid
SER-SILU-CC-P0124-PT-01	12.78	1.0293	3.7845	Not Profiled	Not Profiled							SER-SILU-CC-P0124-PT-01	12.78	13.3585	Not Profiled	Not Profiled
SER-SILU-CC-P0125-PT-01	135.3	-1.0196	7.09064	-	CXCL14: Diploid							SER-SILU-CC-P0125-PT-01	135.3	9.08215	-	CXCL14: Diploid
SER-SILU-CC-P0127-PT-01	53.52	0.0914	5.76871	Not Profiled	Not Profiled							SER-SILU-CC-P0127-PT-01	53.52	11.4009	Not Profiled	Not Profiled
SER-SILU-CC-P0128-PT-01	130.5	0.9305	7.03892	-	CXCL14: Diploid							SER-SILU-CC-P0128-PT-01	130.5	13.1523	-	CXCL14: Diploid
SER-SILU-CC-P0129-PT-01	2.76	-0.1095	1.91073	-	CXCL14: Diploid							SER-SILU-CC-P0129-PT-01	2.76	10.9816	-	CXCL14: Diploid
SER-SILU-CC-P0130-PT-01	43.53	-0.2299	5.47671	-	CXCL14: Shallow Deletion							SER-SILU-CC-P0130-PT-01	43.53	10.7305	-	CXCL14: Shallow Deletion
SER-SILU-CC-P0131-PT-01	98.17	0.3572	6.63183	Not Profiled	Not Profiled							SER-SILU-CC-P0131-PT-01	98.17	11.9557	Not Profiled	Not Profiled
SER-SILU-CC-P0132-PT-01	100.4	1.0489	6.66391	-	CXCL14: Diploid							SER-SILU-CC-P0132-PT-01	100.4	13.3993	-	CXCL14: Diploid
SER-SILU-CC-P0133-PT-01	130.01	-0.3991	7.03353	-	CXCL14: Diploid							SER-SILU-CC-P0133-PT-01	130.01	10.3772	-	CXCL14: Diploid
SER-SILU-CC-P0134-PT-01	133.55	0.3509	7.072	-	CXCL14: Diploid							SER-SILU-CC-P0134-PT-01	133.55	11.9425	-	CXCL14: Diploid
SER-SILU-CC-P0135-PT-01	131.16	-0.1432	7.04614	-	CXCL14: Diploid							SER-SILU-CC-P0135-PT-01	131.16	10.9114	-	CXCL14: Diploid
SER-SILU-CC-P0136-PT-01	4.96	-0.7583	2.57531	-	CXCL14: Shallow Deletion							SER-SILU-CC-P0136-PT-01	4.96	9.62753	-	CXCL14: Shallow Deletion
SER-SILU-CC-P0137-PT-01	56.25	0.2276	5.8392	Not Profiled	Not Profiled							SER-SILU-CC-P0137-PT-01	56.25	11.6852	Not Profiled	Not Profiled
SER-SILU-CC-P0138-PT-01	113.71	0.7028	6.84185	-	CXCL14: Diploid							SER-SILU-CC-P0138-PT-01	113.71	12.6771	-	CXCL14: Diploid
SER-SILU-CC-P0139-PT-01	133.52	0.774	7.07168	-	CXCL14: Diploid							SER-SILU-CC-P0139-PT-01	133.52	12.8256	-	CXCL14: Diploid
SER-SILU-CC-P0140-PT-01	115.62	-0.1831	6.86567	-	CXCL14: Gain							SER-SILU-CC-P0140-PT-01	115.62	10.8281	-	CXCL14: Gain
SER-SILU-CC-P0141-PT-01	121.96	-1.5039	6.94205	-	CXCL14: Shallow Deletion							SER-SILU-CC-P0141-PT-01	121.96	8.07146	-	CXCL14: Shallow Deletion
SER-SILU-CC-P0142-PT-01	124.19	-0.7796	6.96798	-	CXCL14: Diploid							SER-SILU-CC-P0142-PT-01	124.19	9.58308	-	CXCL14: Diploid
SER-SILU-CC-P0143-PT-01	122.98	-0.5285	6.95396	-	CXCL14: Shallow Deletion							SER-SILU-CC-P0143-PT-01	122.98	10.1072	-	CXCL14: Shallow Deletion
SER-SILU-CC-P0144-PT-01	27.5	-2.9336	4.83289	Not Profiled	Not Profiled							SER-SILU-CC-P0144-PT-01	27.5	5.08746	Not Profiled	Not Profiled
SER-SILU-CC-P0145-PT-01	24.44	0.4591	4.66903	Not Profiled	Not Profiled							SER-SILU-CC-P0145-PT-01	24.44	12.1684	Not Profiled	Not Profiled
SER-SILU-CC-P0147-PT-01	141.11	-1.7088	7.15086	Not Profiled	Not Profiled							SER-SILU-CC-P0147-PT-01	141.11	7.64386	Not Profiled	Not Profiled
SER-SILU-CC-P0148-PT-01	125.31	0.5633	6.98083	-	CXCL14: Shallow Deletion							SER-SILU-CC-P0148-PT-01	125.31	12.3859	-	CXCL14: Shallow Deletion
SER-SILU-CC-P0149-PT-01	2.14	-1.105	1.65076	Not Profiled	Not Profiled							SER-SILU-CC-P0149-PT-01	2.14	8.90388	Not Profiled	Not Profiled
SER-SILU-CC-P0151-PT-01	22.54	-3.8524	4.55704	Not Profiled	Not Profiled							SER-SILU-CC-P0151-PT-01	22.54	3.16993	Not Profiled	Not Profiled
SER-SILU-CC-P0154-PT-01	32.39	-1.4354	5.06134	-	CXCL14: Diploid							SER-SILU-CC-P0154-PT-01	32.39	8.21432	-	CXCL14: Diploid
SER-SILU-CC-P0155-PT-01	24.81	-0.0089	4.68986	-	CXCL14: Diploid							SER-SILU-CC-P0155-PT-01	24.81	11.1917	-	CXCL14: Diploid
SER-SILU-CC-P0156-PT-01	126.98	-0.3271	6.99977	Not Profiled	Not Profiled							SER-SILU-CC-P0156-PT-01	126.98	10.5275	Not Profiled	Not Profiled
SER-SILU-CC-P0157-PT-01	121.56	1.0757	6.93734	-	CXCL14: Diploid							SER-SILU-CC-P0157-PT-01	121.56	13.4552	-	CXCL14: Diploid
SER-SILU-CC-P0158-PT-01	125.54	-0.1861	6.98345	-	CXCL14: Shallow Deletion							SER-SILU-CC-P0158-PT-01	125.54	10.8218	-	CXCL14: Shallow Deletion
SER-SILU-CC-P0159-PT-01	38.44	0.8693	5.30159	Not Profiled	Not Profiled							SER-SILU-CC-P0159-PT-01	38.44	13.0244	Not Profiled	Not Profiled
SER-SILU-CC-P0160-PT-01	8.87	0.5482	3.30305	-	CXCL14: Shallow Deletion							SER-SILU-CC-P0160-PT-01	8.87	12.3542	-	CXCL14: Shallow Deletion
SER-SILU-CC-P0161-PT-01	124.68	-2.0065	6.97361	-	CXCL14: Diploid							SER-SILU-CC-P0161-PT-01	124.68	7.02237	-	CXCL14: Diploid
SER-SILU-CC-P0163-PT-01	45.6	-1.6212	5.54226	-	CXCL14: Shallow Deletion							SER-SILU-CC-P0163-PT-01	45.6	7.82655	-	CXCL14: Shallow Deletion
SER-SILU-CC-P0164-PT-01	3.81	0.5694	2.26604	Not Profiled	Not Profiled							SER-SILU-CC-P0164-PT-01	3.81	12.3985	Not Profiled	Not Profiled
SER-SILU-CC-P0165-PT-01	18.1	0.3615	4.2555	-	CXCL14: Shallow Deletion							SER-SILU-CC-P0165-PT-01	18.1	11.9647	-	CXCL14: Shallow Deletion
SER-SILU-CC-P0167-PT-01	74.91	-2.0505	6.24622	-	CXCL14: Diploid							SER-SILU-CC-P0167-PT-01	74.91	6.93074	-	CXCL14: Diploid
SER-SILU-CC-P0168-PT-01	46.29	0.2221	5.56346	-	CXCL14: Shallow Deletion							SER-SILU-CC-P0168-PT-01	46.29	11.6738	-	CXCL14: Shallow Deletion
SER-SILU-CC-P0169-PT-01	86.7	0.7515	6.4545	-	CXCL14: Diploid							SER-SILU-CC-P0169-PT-01	86.7	12.7787	-	CXCL14: Diploid
SER-SILU-CC-P0170-PT-01	114.79	-0.8379	6.85537	Not Profiled	Not Profiled							SER-SILU-CC-P0170-PT-01	114.79	9.46148	Not Profiled	Not Profiled
SER-SILU-CC-P0173-PT-01	106.29	0.6153	6.74537	-	CXCL14: Diploid							SER-SILU-CC-P0173-PT-01	106.29	12.4944	-	CXCL14: Diploid
SER-SILU-CC-P0174-PT-01	6.6	0.4056	2.926	Not Profiled	Not Profiled							SER-SILU-CC-P0174-PT-01	6.6	12.0566	Not Profiled	Not Profiled
SER-SILU-CC-P0176-PT-01	38.14	-0.1969	5.29057	-	CXCL14: Diploid							SER-SILU-CC-P0176-PT-01	38.14	10.7993	-	CXCL14: Diploid
SER-SILU-CC-P0177-PT-01	2.1	0.5882	1.63227	-	CXCL14: Gain							SER-SILU-CC-P0177-PT-01	2.1	12.4378	-	CXCL14: Gain
SER-SILU-CC-P0178-PT-01	11.3	-0.0729	3.62059	-	CXCL14: Diploid							SER-SILU-CC-P0178-PT-01	11.3	11.058	-	CXCL14: Diploid
SER-SILU-CC-P0179-PT-01	40.38	0.7691	5.37086	-	CXCL14: Shallow Deletion							SER-SILU-CC-P0179-PT-01	40.38	12.8154	-	CXCL14: Shallow Deletion
SER-SILU-CC-P0180-PT-01	116.83	1.3348	6.88056	Not Profiled	Not Profiled							SER-SILU-CC-P0180-PT-01	116.83	13.9959	Not Profiled	Not Profiled
SER-SILU-CC-P0181-PT-01	112.95	1.1512	6.83226	Not Profiled	Not Profiled							SER-SILU-CC-P0181-PT-01	112.95	13.6128	Not Profiled	Not Profiled
SER-SILU-CC-P0182-PT-01	40.18	1.518	5.36387	-	CXCL14: Gain							SER-SILU-CC-P0182-PT-01	40.18	14.3784	-	CXCL14: Gain
SER-SILU-CC-P0185-PT-01	107.7	0.2707	6.76421	-	CXCL14: Diploid							SER-SILU-CC-P0185-PT-01	107.7	11.7752	-	CXCL14: Diploid
SER-SILU-CC-P0188-PT-01	57.69	0.6982	5.87504	-	CXCL14: Diploid							SER-SILU-CC-P0188-PT-01	57.69	12.6673	-	CXCL14: Diploid
SER-SILU-CC-P0189-PT-01	13.14	-2.0065	3.82171	-	CXCL14: Diploid							SER-SILU-CC-P0189-PT-01	13.14	7.02237	-	CXCL14: Diploid
SER-SILU-CC-P0190-PT-01	104.87	-1.221	6.72615	-	CXCL14: Diploid							SER-SILU-CC-P0190-PT-01	104.87	8.66178	-	CXCL14: Diploid
SER-SILU-CC-P0191-PT-01	66.01	1.2	6.0663	Not Profiled	Not Profiled							SER-SILU-CC-P0191-PT-01	66.01	13.7148	Not Profiled	Not Profiled
SER-SILU-CC-P0192-PT-01	92.42	-1.646	6.54566	-	CXCL14: Diploid							SER-SILU-CC-P0192-PT-01	92.42	7.77479	-	CXCL14: Diploid
SER-SILU-CC-P0193-PT-01	10.74	0.8673	3.55336	Not Profiled	Not Profiled							SER-SILU-CC-P0193-PT-01	10.74	13.0203	Not Profiled	Not Profiled
SER-SILU-CC-P0195-PT-01	15.67	0.4707	4.05918	-	CXCL14: Diploid							SER-SILU-CC-P0195-PT-01	15.67	12.1926	-	CXCL14: Diploid
SER-SILU-CC-P0198-PT-01	52.07	-0.1647	5.72982	-	CXCL14: Diploid							SER-SILU-CC-P0198-PT-01	52.07	10.8665	-	CXCL14: Diploid
SER-SILU-CC-P0199-PT-01	109.5	-1.1406	6.7879	-	CXCL14: Shallow Deletion							SER-SILU-CC-P0199-PT-01	109.5	8.82972	-	CXCL14: Shallow Deletion
SER-SILU-CC-P0200-PT-01	0.03	-1.1606	0.0426443	Not Profiled	Not Profiled							SER-SILU-CC-P0200-PT-01	0.03	8.7879	Not Profiled	Not Profiled
SER-SILU-CC-P0201-PT-01	27.4	-1.0209	4.82782	Not Profiled	Not Profiled							SER-SILU-CC-P0201-PT-01	27.4	9.07949	Not Profiled	Not Profiled
SER-SILU-CC-P0202-PT-01	5.29	0.5132	2.65306	-	CXCL14: Shallow Deletion							SER-SILU-CC-P0202-PT-01	5.29	12.2814	-	CXCL14: Shallow Deletion
SER-SILU-CC-P0203-PT-01	110.98	1.0937	6.8071	Not Profiled	Not Profiled							SER-SILU-CC-P0203-PT-01	110.98	13.4929	Not Profiled	Not Profiled
SER-SILU-CC-P0204-PT-01	34.53	0.9351	5.15097	Not Profiled	Not Profiled							SER-SILU-CC-P0204-PT-01	34.53	13.1619	Not Profiled	Not Profiled
SER-SILU-CC-P0205-PT-01	103.3	0.1929	6.7046	Not Profiled	Not Profiled							SER-SILU-CC-P0205-PT-01	103.3	11.6129	Not Profiled	Not Profiled
SER-SILU-CC-P0206-PT-01	105.1	0.4219	6.72928	-	CXCL14: Diploid							SER-SILU-CC-P0206-PT-01	105.1	12.0908	-	CXCL14: Diploid
SER-SILU-CC-P0207-PT-01	50.07	0.9082	5.6744	-	CXCL14: Diploid							SER-SILU-CC-P0207-PT-01	50.07	13.1056	-	CXCL14: Diploid
SER-SILU-CC-P0209-PT-01	38.97	-0.3651	5.32085	Not Profiled	Not Profiled							SER-SILU-CC-P0209-PT-01	38.97	10.4481	Not Profiled	Not Profiled
SER-SILU-CC-P0210-PT-01	109.96	0.954	6.7939	-	CXCL14: Diploid							SER-SILU-CC-P0210-PT-01	109.96	13.2014	-	CXCL14: Diploid
SER-SILU-CC-P0211-PT-01	86.21	0.2179	6.44642	-	CXCL14: Shallow Deletion							SER-SILU-CC-P0211-PT-01	86.21	11.6649	-	CXCL14: Shallow Deletion
SER-SILU-CC-P0212-PT-01	74.42	0.6999	6.23688	-	CXCL14: Diploid							SER-SILU-CC-P0212-PT-01	74.42	12.6709	-	CXCL14: Diploid
SER-SILU-CC-P0214-PT-01	105.14	0.3218	6.72982	-	CXCL14: Diploid							SER-SILU-CC-P0214-PT-01	105.14	11.8819	-	CXCL14: Diploid
SER-SILU-CC-P0215-PT-01	105.63	0.3006	6.73647	CXCL14: R94H	CXCL14: Shallow Deletion							SER-SILU-CC-P0215-PT-01	105.63	11.8376	CXCL14: R94H	CXCL14: Shallow Deletion
SER-SILU-CC-P0217-PT-01	104.87	0.2067	6.72615	-	CXCL14: Shallow Deletion							SER-SILU-CC-P0217-PT-01	104.87	11.6416	-	CXCL14: Shallow Deletion
SER-SILU-CC-P0218-PT-01	100.04	0.6326	6.65878	-	CXCL14: Diploid							SER-SILU-CC-P0218-PT-01	100.04	12.5304	-	CXCL14: Diploid
SER-SILU-CC-P0219-PT-01	104.18	1.4038	6.71672	-	CXCL14: Diploid							SER-SILU-CC-P0219-PT-01	104.18	14.14	-	CXCL14: Diploid
SER-SILU-CC-P0220-PT-01	103.26	-1.4331	6.70404	-	CXCL14: Shallow Deletion							SER-SILU-CC-P0220-PT-01	103.26	8.21917	-	CXCL14: Shallow Deletion
SER-SILU-CC-P0223-PT-01	51.15	0.3779	5.7046	-	CXCL14: Diploid							SER-SILU-CC-P0223-PT-01	51.15	11.9989	-	CXCL14: Diploid
SER-SILU-CC-P0224-PT-01	72.48	0.8403	6.19928	-	CXCL14: Diploid							SER-SILU-CC-P0224-PT-01	72.48	12.964	-	CXCL14: Diploid
SER-SILU-CC-P0225-PT-01	72.48	0.3224	6.19928	CXCL14: R41Q	CXCL14: Gain							SER-SILU-CC-P0225-PT-01	72.48	11.883	CXCL14: R41Q	CXCL14: Gain
SER-SILU-CC-P0226-PT-01	4.67	-2.2607	2.50335	Not Profiled	Not Profiled							SER-SILU-CC-P0226-PT-01	4.67	6.49185	Not Profiled	Not Profiled
SER-SILU-CC-P0227-PT-01	54.11	-2.415	5.78424	-	CXCL14: Diploid							SER-SILU-CC-P0227-PT-01	54.11	6.16993	-	CXCL14: Diploid
SER-SILU-CC-P0228-PT-01	85.46	0.2917	6.43396	-	CXCL14: Diploid							SER-SILU-CC-P0228-PT-01	85.46	11.819	-	CXCL14: Diploid
SER-SILU-CC-P0229-PT-01	47.84	0.2668	5.60999	-	CXCL14: Diploid							SER-SILU-CC-P0229-PT-01	47.84	11.7669	-	CXCL14: Diploid
SER-SILU-CC-P0230-PT-01	92.22	0.486	6.54257	-	CXCL14: Diploid							SER-SILU-CC-P0230-PT-01	92.22	12.2246	-	CXCL14: Diploid
SER-SILU-CC-P0231-PT-01	65.97	-0.5051	6.06544	-	CXCL14: Shallow Deletion							SER-SILU-CC-P0231-PT-01	65.97	10.1561	-	CXCL14: Shallow Deletion
SER-SILU-CC-P0232-PT-01	101.78	0.064	6.68342	-	CXCL14: Diploid							SER-SILU-CC-P0232-PT-01	101.78	11.3437	-	CXCL14: Diploid
SER-SILU-CC-P0233-PT-01	4.86	-1.9805	2.5509	-	CXCL14: Shallow Deletion							SER-SILU-CC-P0233-PT-01	4.86	7.07682	-	CXCL14: Shallow Deletion
SER-SILU-CC-P0234-PT-01	92.91	-0.1934	6.55321	-	CXCL14: Diploid							SER-SILU-CC-P0234-PT-01	92.91	10.8065	-	CXCL14: Diploid
SER-SILU-CC-P0236-PT-01	91.99	0.4865	6.539	-	CXCL14: Diploid							SER-SILU-CC-P0236-PT-01	91.99	12.2255	-	CXCL14: Diploid
SER-SILU-CC-P0237-PT-01	93.67	0.8114	6.56484	-	CXCL14: Shallow Deletion							SER-SILU-CC-P0237-PT-01	93.67	12.9037	-	CXCL14: Shallow Deletion
SER-SILU-CC-P0238-PT-01	21.45	-0.0736	4.48864	-	CXCL14: Shallow Deletion							SER-SILU-CC-P0238-PT-01	21.45	11.0566	-	CXCL14: Shallow Deletion
SER-SILU-CC-P0239-PT-01	93.47	0.2006	6.56178	-	CXCL14: Diploid							SER-SILU-CC-P0239-PT-01	93.47	11.6289	-	CXCL14: Diploid
SER-SILU-CC-P0241-PT-01	23.79	-1.7122	4.63169	-	CXCL14: Shallow Deletion							SER-SILU-CC-P0241-PT-01	23.79	7.63663	-	CXCL14: Shallow Deletion
SER-SILU-CC-P0242-PT-01	0.23	0.3246	0.298658	-	CXCL14: Diploid							SER-SILU-CC-P0242-PT-01	0.23	11.8876	-	CXCL14: Diploid
SER-SILU-CC-P0243-PT-01	96.1	0.3156	6.6014	-	CXCL14: Diploid							SER-SILU-CC-P0243-PT-01	96.1	11.8688	-	CXCL14: Diploid
SER-SILU-CC-P0245-PT-01	27.3	-0.3786	4.82273	-	CXCL14: Shallow Deletion							SER-SILU-CC-P0245-PT-01	27.3	10.42	-	CXCL14: Shallow Deletion
SER-SILU-CC-P0246-PT-01	89.82	0.4436	6.50494	-	CXCL14: Diploid							SER-SILU-CC-P0246-PT-01	89.82	12.136	-	CXCL14: Diploid
SER-SILU-CC-P0247-PT-01	0.76	0.5599	0.815575	-	CXCL14: Diploid							SER-SILU-CC-P0247-PT-01	0.76	12.3788	-	CXCL14: Diploid
SER-SILU-CC-P0248-PT-01	45.5	-2.7399	5.53916	-	CXCL14: Diploid							SER-SILU-CC-P0248-PT-01	45.5	5.49185	-	CXCL14: Diploid
SER-SILU-CC-P0250-PT-01	83.68	0.1267	6.40395	-	CXCL14: Diploid							SER-SILU-CC-P0250-PT-01	83.68	11.4747	-	CXCL14: Diploid
SER-SILU-CC-P0252-PT-01	87.89	0.8936	6.47395	-	CXCL14: Diploid							SER-SILU-CC-P0252-PT-01	87.89	13.0751	-	CXCL14: Diploid
SER-SILU-CC-P0253-PT-01	91.24	0.3342	6.52732	-	CXCL14: Shallow Deletion							SER-SILU-CC-P0253-PT-01	91.24	11.9076	-	CXCL14: Shallow Deletion
SER-SILU-CC-P0254-PT-01	22.28	-0.5179	4.54102	-	CXCL14: Diploid							SER-SILU-CC-P0254-PT-01	22.28	10.1293	-	CXCL14: Diploid
SER-SILU-CC-P0256-PT-01	20.4	-0.0074	4.41954	-	CXCL14: Diploid							SER-SILU-CC-P0256-PT-01	20.4	11.1948	-	CXCL14: Diploid
SER-SILU-CC-P0258-PT-01	88.58	-0.3771	6.4851	-	CXCL14: Gain							SER-SILU-CC-P0258-PT-01	88.58	10.4231	-	CXCL14: Gain
SER-SILU-CC-P0259-PT-01	5.39	0.1494	2.67582	-	CXCL14: Shallow Deletion							SER-SILU-CC-P0259-PT-01	5.39	11.5221	-	CXCL14: Shallow Deletion
SER-SILU-CC-P0260-PT-01	79.94	-0.316	6.33878	-	CXCL14: Diploid							SER-SILU-CC-P0260-PT-01	79.94	10.5507	-	CXCL14: Diploid
SER-SILU-CC-P0261-PT-01	81.71	0.6661	6.36999	-	CXCL14: Shallow Deletion							SER-SILU-CC-P0261-PT-01	81.71	12.6004	-	CXCL14: Shallow Deletion
SER-SILU-CC-P0262-PT-01	86.61	0.1048	6.45302	-	CXCL14: Diploid							SER-SILU-CC-P0262-PT-01	86.61	11.4289	-	CXCL14: Diploid
SER-SILU-CC-P0263-PT-01	17.28	0.4229	4.19219	-	CXCL14: Shallow Deletion							SER-SILU-CC-P0263-PT-01	17.28	12.0928	-	CXCL14: Shallow Deletion
SER-SILU-CC-P0265-PT-01	32.36	0.413	5.06005	-	CXCL14: Diploid							SER-SILU-CC-P0265-PT-01	32.36	12.0721	-	CXCL14: Diploid
SER-SILU-CC-P0266-PT-01	78.29	0.7403	6.30907	-	CXCL14: Diploid							SER-SILU-CC-P0266-PT-01	78.29	12.7553	-	CXCL14: Diploid
SER-SILU-CC-P0268-PT-01	78.06	-1.903	6.30488	-	CXCL14: Diploid							SER-SILU-CC-P0268-PT-01	78.06	7.23841	-	CXCL14: Diploid
SER-SILU-CC-P0269-PT-01	78.23	0.6254	6.30797	-	CXCL14: Diploid							SER-SILU-CC-P0269-PT-01	78.23	12.5155	-	CXCL14: Diploid
SER-SILU-CC-P0270-PT-01	77.27	-0.2	6.29039	-	CXCL14: Diploid							SER-SILU-CC-P0270-PT-01	77.27	10.7928	-	CXCL14: Diploid
SER-SILU-CC-P0271-PT-01	0.03	-3.093	0.0426443	-	CXCL14: Diploid							SER-SILU-CC-P0271-PT-01	0.03	4.75489	-	CXCL14: Diploid
SER-SILU-CC-P0272-PT-01	5.29	0.3502	2.65306	Not Profiled	Not Profiled							SER-SILU-CC-P0272-PT-01	5.29	11.941	Not Profiled	Not Profiled
SER-SILU-CC-P0273-PT-01	73.36	0.5289	6.21645	-	CXCL14: Shallow Deletion							SER-SILU-CC-P0273-PT-01	73.36	12.314	-	CXCL14: Shallow Deletion
SER-SILU-CC-P0274-PT-01	27.8	1.0726	4.848	-	CXCL14: Diploid							SER-SILU-CC-P0274-PT-01	27.8	13.4489	-	CXCL14: Diploid
SER-SILU-CC-P0275-PT-01	69.85	0.8789	6.1467	-	CXCL14: Diploid							SER-SILU-CC-P0275-PT-01	69.85	13.0446	-	CXCL14: Diploid
SER-SILU-CC-P0276-PT-01	2.37	0.2413	1.75275	-	CXCL14: Diploid							SER-SILU-CC-P0276-PT-01	2.37	11.7138	-	CXCL14: Diploid
SER-SILU-CC-P0277-PT-01	78.19	0.33	6.30725	-	CXCL14: Shallow Deletion							SER-SILU-CC-P0277-PT-01	78.19	11.899	-	CXCL14: Shallow Deletion
SER-SILU-CC-P0278-PT-01	77.04	-0.305	6.28614	-	CXCL14: Diploid							SER-SILU-CC-P0278-PT-01	77.04	10.5736	-	CXCL14: Diploid
SER-SILU-CC-P0279-PT-01	76.88	-0.1504	6.28318	Not Profiled	Not Profiled							SER-SILU-CC-P0279-PT-01	76.88	10.8963	Not Profiled	Not Profiled
SER-SILU-CC-P0280-PT-01	69.45	-0.0824	6.13853	-	CXCL14: Diploid							SER-SILU-CC-P0280-PT-01	69.45	11.0382	-	CXCL14: Diploid
SER-SILU-CC-P0281-PT-01	76.52	0.5279	6.2765	Not Profiled	Not Profiled							SER-SILU-CC-P0281-PT-01	76.52	12.312	Not Profiled	Not Profiled
SER-SILU-CC-P0283-PT-01	76.91	-0.069	6.28374	-	CXCL14: Diploid							SER-SILU-CC-P0283-PT-01	76.91	11.0661	-	CXCL14: Diploid
SER-SILU-CC-P0284-PT-01	7.33	0.5459	3.05832	Not Profiled	Not Profiled							SER-SILU-CC-P0284-PT-01	7.33	12.3496	Not Profiled	Not Profiled
SER-SILU-CC-P0285-PT-01	25.27	0.3387	4.71534	-	CXCL14: Diploid							SER-SILU-CC-P0285-PT-01	25.27	11.917	-	CXCL14: Diploid
SER-SILU-CC-P0286-PT-01	73.73	0.6402	6.22362	-	CXCL14: Diploid							SER-SILU-CC-P0286-PT-01	73.73	12.5464	-	CXCL14: Diploid
SER-SILU-CC-P0287-PT-01	0.13	0.3006	0.176323	-	CXCL14: Diploid							SER-SILU-CC-P0287-PT-01	0.13	11.8376	-	CXCL14: Diploid
SER-SILU-CC-P0288-PT-01	39.72	0.8443	5.34767	-	CXCL14: Gain							SER-SILU-CC-P0288-PT-01	39.72	12.9723	-	CXCL14: Gain
SER-SILU-CC-P0289-PT-01	68.67	0.5837	6.12247	-	CXCL14: Diploid							SER-SILU-CC-P0289-PT-01	68.67	12.4284	-	CXCL14: Diploid
SER-SILU-CC-P0290-PT-01	17.64	-0.7933	4.22033	-	CXCL14: Gain							SER-SILU-CC-P0290-PT-01	17.64	9.55459	-	CXCL14: Gain
SER-SILU-CC-P0291-PT-01	74.84	0.4972	6.24489	-	CXCL14: Gain							SER-SILU-CC-P0291-PT-01	74.84	12.2479	-	CXCL14: Gain
SER-SILU-CC-P0292-PT-01	64.95	-0.4085	6.0433	-	CXCL14: Shallow Deletion							SER-SILU-CC-P0292-PT-01	64.95	10.3576	-	CXCL14: Shallow Deletion
SER-SILU-CC-P0293-PT-01	74.97	0.1108	6.24736	-	CXCL14: Shallow Deletion							SER-SILU-CC-P0293-PT-01	74.97	11.4414	-	CXCL14: Shallow Deletion
SER-SILU-CC-P0294-PT-01	70.77	-0.3299	6.16531	-	CXCL14: Diploid							SER-SILU-CC-P0294-PT-01	70.77	10.5216	-	CXCL14: Diploid
SER-SILU-CC-P0295-PT-01	65.61	0.0982	6.05767	-	CXCL14: Diploid							SER-SILU-CC-P0295-PT-01	65.61	11.4152	-	CXCL14: Diploid
SER-SILU-CC-P0296-PT-01	49.18	0.7387	5.64904	-	CXCL14: Diploid							SER-SILU-CC-P0296-PT-01	49.18	12.752	-	CXCL14: Diploid
SER-SILU-CC-P0297-PT-01	17.15	-0.0468	4.1819	-	CXCL14: Diploid							SER-SILU-CC-P0297-PT-01	17.15	11.1124	-	CXCL14: Diploid
SER-SILU-CC-P0298-PT-01	71.1	-1.8293	6.17193	-	CXCL14: Diploid							SER-SILU-CC-P0298-PT-01	71.1	7.39232	-	CXCL14: Diploid
SER-SILU-CC-P0299-PT-01	60.32	-3.0436	5.93829	-	CXCL14: Diploid							SER-SILU-CC-P0299-PT-01	60.32	4.85798	-	CXCL14: Diploid
SER-SILU-CC-P0300-PT-01	61.04	-2.5073	5.95513	Not Profiled	Not Profiled							SER-SILU-CC-P0300-PT-01	61.04	5.97728	Not Profiled	Not Profiled
SER-SILU-CC-P0301-PT-01	64.59	0.5813	6.0354	-	CXCL14: Gain							SER-SILU-CC-P0301-PT-01	64.59	12.4234	-	CXCL14: Gain
SER-SILU-CC-P0304-PT-01	58.94	-0.9872	5.90545	-	CXCL14: Diploid							SER-SILU-CC-P0304-PT-01	58.94	9.14975	-	CXCL14: Diploid
SER-SILU-CC-P0305-PT-01	39.56	0.5824	5.34199	-	CXCL14: Diploid							SER-SILU-CC-P0305-PT-01	39.56	12.4257	-	CXCL14: Diploid
SER-SILU-CC-P0306-PT-01	62.19	-0.5075	5.98162	-	CXCL14: Shallow Deletion							SER-SILU-CC-P0306-PT-01	62.19	10.151	-	CXCL14: Shallow Deletion
SER-SILU-CC-P0307-PT-01	62.85	0.3233	5.99661	-	CXCL14: Diploid							SER-SILU-CC-P0307-PT-01	62.85	11.8849	-	CXCL14: Diploid
SER-SILU-CC-P0309-PT-01	64.43	0.9786	6.03188	-	CXCL14: Shallow Deletion							SER-SILU-CC-P0309-PT-01	64.43	13.2525	-	CXCL14: Shallow Deletion
SER-SILU-CC-P0310-PT-01	59.86	-0.7805	5.92742	-	CXCL14: Diploid							SER-SILU-CC-P0310-PT-01	59.86	9.5812	-	CXCL14: Diploid
SER-SILU-CC-P0311-PT-01	55.75	0.1197	5.82655	-	CXCL14: Diploid							SER-SILU-CC-P0311-PT-01	55.75	11.4599	-	CXCL14: Diploid
SER-SILU-CC-P0313-PT-01	62.46	0.6675	5.98778	-	CXCL14: Shallow Deletion							SER-SILU-CC-P0313-PT-01	62.46	12.6034	-	CXCL14: Shallow Deletion
SER-SILU-CC-P0314-PT-01	8.25	-1.8211	3.20945	-	CXCL14: Diploid							SER-SILU-CC-P0314-PT-01	8.25	7.40939	-	CXCL14: Diploid
SER-SILU-CC-P0315-PT-01	62.82	1.276	5.99594	-	CXCL14: Gain							SER-SILU-CC-P0315-PT-01	62.82	13.8733	-	CXCL14: Gain
SER-SILU-CC-P0316-PT-01	62.42	-0.1021	5.98687	-	CXCL14: Diploid							SER-SILU-CC-P0316-PT-01	62.42	10.9972	-	CXCL14: Diploid
SER-SILU-CC-P0317-PT-01	60.52	0.6648	5.94298	-	CXCL14: Shallow Deletion							SER-SILU-CC-P0317-PT-01	60.52	12.5976	-	CXCL14: Shallow Deletion
SER-SILU-CC-P0318-PT-01	63.08	-0.4748	6.0018	-	CXCL14: Diploid							SER-SILU-CC-P0318-PT-01	63.08	10.2192	-	CXCL14: Diploid
SER-SILU-CC-P0319-PT-01	57.59	0.4672	5.87258	-	CXCL14: Diploid							SER-SILU-CC-P0319-PT-01	57.59	12.1852	-	CXCL14: Diploid
SER-SILU-CC-P0320-PT-01	56.67	0.5643	5.84975	-	CXCL14: Diploid							SER-SILU-CC-P0320-PT-01	56.67	12.388	-	CXCL14: Diploid
SER-SILU-CC-P0321-PT-01	54.31	-0.4267	5.78947	-	CXCL14: Diploid							SER-SILU-CC-P0321-PT-01	54.31	10.3197	-	CXCL14: Diploid
SER-SILU-CC-P0322-PT-01	56.35	-3.1462	5.84172	Not Profiled	Not Profiled							SER-SILU-CC-P0322-PT-01	56.35	4.64386	Not Profiled	Not Profiled
SER-SILU-CC-P0323-PT-01	60.12	-0.4448	5.93357	-	CXCL14: Shallow Deletion							SER-SILU-CC-P0323-PT-01	60.12	10.2819	-	CXCL14: Shallow Deletion
SER-SILU-CC-P0324-PT-01	17.58	0.8555	4.21568	-	CXCL14: Diploid							SER-SILU-CC-P0324-PT-01	17.58	12.9956	-	CXCL14: Diploid
SER-SILU-CC-P0325-PT-01	3.35	-2.6399	2.12102	-	CXCL14: Shallow Deletion							SER-SILU-CC-P0325-PT-01	3.35	5.70044	-	CXCL14: Shallow Deletion
SER-SILU-CC-P0326-PT-01	58.97	0.0371	5.90617	-	CXCL14: Diploid							SER-SILU-CC-P0326-PT-01	58.97	11.2877	-	CXCL14: Diploid
SER-SILU-CC-P0327-PT-01	59.66	0.4476	5.92267	Not Profiled	Not Profiled							SER-SILU-CC-P0327-PT-01	59.66	12.1443	Not Profiled	Not Profiled
SER-SILU-CC-P0328-PT-01	52.24	1.2502	5.73444	-	CXCL14: Gain							SER-SILU-CC-P0328-PT-01	52.24	13.8194	-	CXCL14: Gain
SER-SILU-CC-P0329-PT-01	60.29	0.7263	5.93758	-	CXCL14: Shallow Deletion							SER-SILU-CC-P0329-PT-01	60.29	12.726	-	CXCL14: Shallow Deletion
SER-SILU-CC-P0330-PT-01	57.36	-1.7053	5.86691	-	CXCL14: Diploid							SER-SILU-CC-P0330-PT-01	57.36	7.65105	-	CXCL14: Diploid
SER-SILU-CC-P0331-PT-01	59.17	0.4924	5.91097	-	CXCL14: Diploid							SER-SILU-CC-P0331-PT-01	59.17	12.2378	-	CXCL14: Diploid
SER-SILU-CC-P0332-PT-01	63.18	0.2419	6.00405	Not Profiled	Not Profiled							SER-SILU-CC-P0332-PT-01	63.18	11.7151	Not Profiled	Not Profiled
SER-SILU-CC-P0333-PT-01	55.98	0.4332	5.83238	-	CXCL14: Diploid							SER-SILU-CC-P0333-PT-01	55.98	12.1144	-	CXCL14: Diploid
SER-SILU-CC-P0334-PT-01	53.22	1.2198	5.76075	-	CXCL14: Diploid							SER-SILU-CC-P0334-PT-01	53.22	13.7559	-	CXCL14: Diploid
SER-SILU-CC-P0335-PT-01	58.19	0.8832	5.88728	-	CXCL14: Shallow Deletion							SER-SILU-CC-P0335-PT-01	58.19	13.0536	-	CXCL14: Shallow Deletion
SER-SILU-CC-P0336-PT-01	62	1.0877	5.97728	-	CXCL14: Gain							SER-SILU-CC-P0336-PT-01	62	13.4803	-	CXCL14: Gain
SER-SILU-CC-P0339-PT-01	56.9	0.3831	5.85549	Not Profiled	Not Profiled							SER-SILU-CC-P0339-PT-01	56.9	12.0098	Not Profiled	Not Profiled
SER-SILU-CC-P0340-PT-01	11.37	0.2913	3.62877	-	CXCL14: Diploid							SER-SILU-CC-P0340-PT-01	11.37	11.8182	-	CXCL14: Diploid
SER-SILU-CC-P0341-PT-01	28.26	0.7099	4.87086	-	CXCL14: Diploid							SER-SILU-CC-P0341-PT-01	28.26	12.6917	-	CXCL14: Diploid
SER-SILU-CC-P0342-PT-01	58.84	-0.6317	5.90304	-	CXCL14: Diploid							SER-SILU-CC-P0342-PT-01	58.84	9.89178	-	CXCL14: Diploid
SER-SILU-CC-P0343-PT-01	61.87	0.5351	5.9743	-	CXCL14: Diploid							SER-SILU-CC-P0343-PT-01	61.87	12.327	-	CXCL14: Diploid
SER-SILU-CC-P0344-PT-01	61.47	-0.1766	5.96509	-	CXCL14: Shallow Deletion							SER-SILU-CC-P0344-PT-01	61.47	10.8416	-	CXCL14: Shallow Deletion
SER-SILU-CC-P0345-PT-01	55.16	0.578	5.81147	Not Profiled	Not Profiled							SER-SILU-CC-P0345-PT-01	55.16	12.4165	Not Profiled	Not Profiled
SER-SILU-CC-P0346-PT-01	6.18	-3.2346	2.84398	CXCL14: R41W	CXCL14: Diploid							SER-SILU-CC-P0346-PT-01	6.18	4.45943	CXCL14: R41W	CXCL14: Diploid
SER-SILU-CC-P0348-PT-01	49.91	-1.002	5.66988	-	CXCL14: Shallow Deletion							SER-SILU-CC-P0348-PT-01	49.91	9.11894	-	CXCL14: Shallow Deletion
SER-SILU-CC-P0349-PT-01	48.86	0.5951	5.63981	-	CXCL14: Diploid							SER-SILU-CC-P0349-PT-01	48.86	12.4522	-	CXCL14: Diploid
SER-SILU-CC-P0350-PT-01	49.61	0.5132	5.66135	-	CXCL14: Diploid							SER-SILU-CC-P0350-PT-01	49.61	12.2814	-	CXCL14: Diploid
SER-SILU-CC-P0351-PT-01	52.4	0.9567	5.73877	-	CXCL14: Diploid							SER-SILU-CC-P0351-PT-01	52.4	13.2069	-	CXCL14: Diploid
SER-SILU-CC-P0352-PT-01	55.2	0.3126	5.8125	-	CXCL14: Diploid							SER-SILU-CC-P0352-PT-01	55.2	11.8626	-	CXCL14: Diploid
SER-SILU-CC-P0353-PT-01	60.12	0.7547	5.93357	Not Profiled	Not Profiled							SER-SILU-CC-P0353-PT-01	60.12	12.7852	Not Profiled	Not Profiled
SER-SILU-CC-P0354-PT-01	22.47	-1.9407	4.55275	-	CXCL14: Shallow Deletion							SER-SILU-CC-P0354-PT-01	22.47	7.15987	-	CXCL14: Shallow Deletion
SER-SILU-CC-P0355-PT-01	55.92	-1.903	5.83086	-	CXCL14: Diploid							SER-SILU-CC-P0355-PT-01	55.92	7.23841	-	CXCL14: Diploid
SER-SILU-CC-P0356-PT-01	56.54	-0.8262	5.84649	Not Profiled	Not Profiled							SER-SILU-CC-P0356-PT-01	56.54	9.48583	Not Profiled	Not Profiled
SER-SILU-CC-P0357-PT-01	56.71	0.0346	5.85075	-	CXCL14: Gain							SER-SILU-CC-P0357-PT-01	56.71	11.2825	-	CXCL14: Gain
SER-SILU-CC-P0360-PT-01	50	-1.0603	5.67243	Not Profiled	Not Profiled							SER-SILU-CC-P0360-PT-01	50	8.99718	Not Profiled	Not Profiled
SER-SILU-CC-P0361-PT-01	48.2	0.1585	5.62059	-	CXCL14: Diploid							SER-SILU-CC-P0361-PT-01	48.2	11.5411	-	CXCL14: Diploid
SER-SILU-CC-P0362-PT-01	10.38	-0.5553	3.50843	-	CXCL14: Diploid							SER-SILU-CC-P0362-PT-01	10.38	10.0512	-	CXCL14: Diploid
SER-SILU-CC-P0364-PT-01	60.29	0.4191	5.93758	-	CXCL14: Diploid							SER-SILU-CC-P0364-PT-01	60.29	12.0848	-	CXCL14: Diploid
SER-SILU-CC-P0366-PT-01	57.56	-0.6531	5.87184	-	CXCL14: Diploid							SER-SILU-CC-P0366-PT-01	57.56	9.84706	-	CXCL14: Diploid
SER-SILU-CC-P0368-PT-01	57.43	0.954	5.86864	-	CXCL14: Diploid							SER-SILU-CC-P0368-PT-01	57.43	13.2014	-	CXCL14: Diploid
SER-SILU-CC-P0369-PT-01	17.12	0.9397	4.17951	-	CXCL14: Diploid							SER-SILU-CC-P0369-PT-01	17.12	13.1715	-	CXCL14: Diploid
SER-SILU-CC-P0370-PT-01	49.31	0.0382	5.65277	-	CXCL14: Diploid							SER-SILU-CC-P0370-PT-01	49.31	11.29	-	CXCL14: Diploid
SER-SILU-CC-P0372-PT-01	51.71	-1.4639	5.72	-	CXCL14: Diploid							SER-SILU-CC-P0372-PT-01	51.71	8.15482	-	CXCL14: Diploid
SER-SILU-CC-P0373-PT-01	27.04	0.813	4.80941	-	CXCL14: Shallow Deletion							SER-SILU-CC-P0373-PT-01	27.04	12.9071	-	CXCL14: Shallow Deletion
SER-SILU-CC-P0375-PT-01	50.27	0.6675	5.68004	Not Profiled	Not Profiled							SER-SILU-CC-P0375-PT-01	50.27	12.6034	Not Profiled	Not Profiled
SER-SILU-CC-P0376-PT-01	50.92	1.3141	5.69822	Not Profiled	Not Profiled							SER-SILU-CC-P0376-PT-01	50.92	13.9528	Not Profiled	Not Profiled
SER-SILU-CC-P0377-PT-01	50.23	-0.4017	5.67892	Not Profiled	Not Profiled							SER-SILU-CC-P0377-PT-01	50.23	10.3718	Not Profiled	Not Profiled
SER-SILU-CC-P0378-PT-01	54.74	0.4762	5.80064	-	CXCL14: Diploid							SER-SILU-CC-P0378-PT-01	54.74	12.204	-	CXCL14: Diploid
SER-SILU-CC-P0379-PT-01	54.34	1.0669	5.79025	-	CXCL14: Gain							SER-SILU-CC-P0379-PT-01	54.34	13.4368	-	CXCL14: Gain
SER-SILU-CC-P0380-PT-01	4.67	1.1655	2.50335	-	CXCL14: Shallow Deletion							SER-SILU-CC-P0380-PT-01	4.67	13.6427	-	CXCL14: Shallow Deletion
SER-SILU-CC-P0383-PT-01	50.66	0.5437	5.69098	Not Profiled	Not Profiled							SER-SILU-CC-P0383-PT-01	50.66	12.3449	Not Profiled	Not Profiled
SER-SILU-CC-P0384-PT-01	47.57	0.5667	5.60199	-	CXCL14: Diploid							SER-SILU-CC-P0384-PT-01	47.57	12.3929	-	CXCL14: Diploid
SER-SILU-CC-P0386-PT-01	17.25	0.2236	4.18982	-	CXCL14: Diploid							SER-SILU-CC-P0386-PT-01	17.25	11.6768	-	CXCL14: Diploid
SER-SILU-CC-P0387-PT-01	56.64	1.1729	5.849	-	CXCL14: Diploid							SER-SILU-CC-P0387-PT-01	56.64	13.6582	-	CXCL14: Diploid
SER-SILU-CC-P0388-PT-01	47.25	0.75	5.59246	-	CXCL14: Shallow Deletion							SER-SILU-CC-P0388-PT-01	47.25	12.7754	-	CXCL14: Shallow Deletion
SER-SILU-CC-P0389-PT-01	55.82	-0.8824	5.82833	-	CXCL14: Diploid							SER-SILU-CC-P0389-PT-01	55.82	9.36851	-	CXCL14: Diploid
SER-SILU-CC-P0390-PT-01	7.23	0.813	3.04089	-	CXCL14: Diploid							SER-SILU-CC-P0390-PT-01	7.23	12.9071	-	CXCL14: Diploid
SER-SILU-CC-P0391-PT-01	56.61	0.5001	5.84825	-	CXCL14: Diploid							SER-SILU-CC-P0391-PT-01	56.61	12.2538	-	CXCL14: Diploid
SER-SILU-CC-P0392-PT-01	36.14	0.3163	5.2149	-	CXCL14: Gain							SER-SILU-CC-P0392-PT-01	36.14	11.8704	-	CXCL14: Gain
SER-SILU-CC-P0393-PT-01	3.65	1.0655	2.21723	-	CXCL14: Diploid							SER-SILU-CC-P0393-PT-01	3.65	13.434	-	CXCL14: Diploid
SER-SILU-CC-P0394-PT-01	48.92	0.2697	5.64155	-	CXCL14: Diploid							SER-SILU-CC-P0394-PT-01	48.92	11.7731	-	CXCL14: Diploid
SER-SILU-CC-P0395-PT-01	49.71	0.3444	5.6642	-	CXCL14: Diploid							SER-SILU-CC-P0395-PT-01	49.71	11.9289	-	CXCL14: Diploid
SER-SILU-CC-P0396-PT-01	52.07	0.7855	5.72982	-	CXCL14: Diploid							SER-SILU-CC-P0396-PT-01	52.07	12.8496	-	CXCL14: Diploid
SER-SILU-CC-P0397-PT-01	49.02	0.1452	5.64443	-	CXCL14: Diploid							SER-SILU-CC-P0397-PT-01	49.02	11.5132	-	CXCL14: Diploid
SER-SILU-CC-P0398-PT-01	53.88	0.734	5.77821	-	CXCL14: Diploid							SER-SILU-CC-P0398-PT-01	53.88	12.7421	-	CXCL14: Diploid
SER-SILU-CC-P0400-PT-01	45.41	0.5837	5.53636	-	CXCL14: Diploid							SER-SILU-CC-P0400-PT-01	45.41	12.4284	-	CXCL14: Diploid
SER-SILU-CC-P0401-PT-01	52.73	-0.145	5.74766	-	CXCL14: Diploid							SER-SILU-CC-P0401-PT-01	52.73	10.9076	-	CXCL14: Diploid
SER-SILU-CC-P0402-PT-01	52.8	0.2039	5.74953	-	CXCL14: Shallow Deletion							SER-SILU-CC-P0402-PT-01	52.8	11.6357	-	CXCL14: Shallow Deletion
SER-SILU-CC-P0403-PT-01	49.08	1.0404	5.64616	-	CXCL14: Diploid							SER-SILU-CC-P0403-PT-01	49.08	13.3815	-	CXCL14: Diploid
SER-SILU-CC-P0404-PT-01	0.13	-2.3422	0.176323	-	CXCL14: Diploid							SER-SILU-CC-P0404-PT-01	0.13	6.32193	-	CXCL14: Diploid
SER-SILU-CC-P0405-PT-01	44.52	0.2021	5.50843	Not Profiled	Not Profiled							SER-SILU-CC-P0405-PT-01	44.52	11.6321	Not Profiled	Not Profiled
SER-SILU-CC-P0406-PT-01	51.68	0.036	5.71918	-	CXCL14: Gain							SER-SILU-CC-P0406-PT-01	51.68	11.2854	-	CXCL14: Gain
SER-SILU-CC-P0407-PT-01	47.25	-1.133	5.59246	-	CXCL14: Diploid							SER-SILU-CC-P0407-PT-01	47.25	8.84549	-	CXCL14: Diploid
SER-SILU-CC-P0408-PT-01	4.8	-3.4993	2.53605	-	CXCL14: Diploid							SER-SILU-CC-P0408-PT-01	4.8	3.90689	-	CXCL14: Diploid
SER-SILU-CC-P0410-PT-01	46.36	-1.5713	5.5656	-	CXCL14: Diploid							SER-SILU-CC-P0410-PT-01	46.36	7.93074	-	CXCL14: Diploid
SER-SILU-CC-P0411-PT-01	27.8	0.9592	4.848	-	CXCL14: Diploid							SER-SILU-CC-P0411-PT-01	27.8	13.2122	-	CXCL14: Diploid
SER-SILU-CC-P0413-PT-01	43.83	-0.5093	5.48639	-	CXCL14: Diploid							SER-SILU-CC-P0413-PT-01	43.83	10.1472	-	CXCL14: Diploid
SER-SILU-CC-P0414-PT-01	50.5	-0.0994	5.6865	-	CXCL14: Shallow Deletion							SER-SILU-CC-P0414-PT-01	50.5	11.0028	-	CXCL14: Shallow Deletion
SER-SILU-CC-P0415-PT-01	52.99	0.7724	5.75462	-	CXCL14: Diploid							SER-SILU-CC-P0415-PT-01	52.99	12.8222	-	CXCL14: Diploid
SER-SILU-CC-P0416-PT-01	49.58	0.4667	5.6605	-	CXCL14: Diploid							SER-SILU-CC-P0416-PT-01	49.58	12.1843	-	CXCL14: Diploid
SER-SILU-CC-P0417-PT-01	48.63	0.6635	5.63314	-	CXCL14: Diploid							SER-SILU-CC-P0417-PT-01	48.63	12.595	-	CXCL14: Diploid
SER-SILU-CC-P0418-PT-01	32.3	-0.832	5.05745	-	CXCL14: Diploid							SER-SILU-CC-P0418-PT-01	32.3	9.47371	-	CXCL14: Diploid
SER-SILU-CC-P0420-PT-01	44.22	0.6884	5.49889	-	CXCL14: Gain							SER-SILU-CC-P0420-PT-01	44.22	12.647	-	CXCL14: Gain
SER-SILU-CC-P0421-PT-01	47.74	-0.085	5.60703	-	CXCL14: Diploid							SER-SILU-CC-P0421-PT-01	47.74	11.0327	-	CXCL14: Diploid
SER-SILU-CC-P0422-PT-01	38.6	0.3326	5.30743	-	CXCL14: Diploid							SER-SILU-CC-P0422-PT-01	38.6	11.9043	-	CXCL14: Diploid
SER-SILU-CC-P0423-PT-01	49.74	1.2374	5.66505	-	CXCL14: Diploid							SER-SILU-CC-P0423-PT-01	49.74	13.7927	-	CXCL14: Diploid
SER-SILU-CC-P0424-PT-01	50.4	-0.687	5.6837	-	CXCL14: Diploid							SER-SILU-CC-P0424-PT-01	50.4	9.77643	-	CXCL14: Diploid
SER-SILU-CC-P0426-PT-01	44.49	0.2936	5.50748	-	CXCL14: Diploid							SER-SILU-CC-P0426-PT-01	44.49	11.823	-	CXCL14: Diploid
SER-SILU-CC-P0427-PT-01	30.46	0.6912	4.97545	-	CXCL14: Gain							SER-SILU-CC-P0427-PT-01	30.46	12.6528	-	CXCL14: Gain
SER-SILU-CC-P0428-PT-01	43.07	0.6141	5.46172	-	CXCL14: Diploid							SER-SILU-CC-P0428-PT-01	43.07	12.4919	-	CXCL14: Diploid
SER-SILU-CC-P0429-PT-01	43.89	-1.2092	5.48832	-	CXCL14: Diploid							SER-SILU-CC-P0429-PT-01	43.89	8.6865	-	CXCL14: Diploid
SER-SILU-CC-P0431-PT-01	47.02	1.0049	5.58556	-	CXCL14: Diploid							SER-SILU-CC-P0431-PT-01	47.02	13.3075	-	CXCL14: Diploid
SER-SILU-CC-P0433-PT-01	32.39	0.9397	5.06134	-	CXCL14: Diploid							SER-SILU-CC-P0433-PT-01	32.39	13.1715	-	CXCL14: Diploid
SER-SILU-CC-P0434-PT-01	49.31	-0.1721	5.65277	-	CXCL14: Shallow Deletion							SER-SILU-CC-P0434-PT-01	49.31	10.851	-	CXCL14: Shallow Deletion
SER-SILU-CC-P0435-PT-01	41.66	0.2037	5.41481	-	CXCL14: Diploid							SER-SILU-CC-P0435-PT-01	41.66	11.6353	-	CXCL14: Diploid
SER-SILU-CC-P0436-PT-01	41.27	0.4401	5.40156	-	CXCL14: Diploid							SER-SILU-CC-P0436-PT-01	41.27	12.1286	-	CXCL14: Diploid
SER-SILU-CC-P0438-PT-01	47.15	0.8564	5.58946	-	CXCL14: Diploid							SER-SILU-CC-P0438-PT-01	47.15	12.9975	-	CXCL14: Diploid
SER-SILU-CC-P0439-PT-01	35.02	0.734	5.17073	-	CXCL14: Diploid							SER-SILU-CC-P0439-PT-01	35.02	12.7421	-	CXCL14: Diploid
SER-SILU-CC-P0440-PT-01	38.28	-0.1834	5.29572	-	CXCL14: Diploid							SER-SILU-CC-P0440-PT-01	38.28	10.8273	-	CXCL14: Diploid
SER-SILU-CC-P0441-PT-01	48.17	0.9103	5.61971	-	CXCL14: Diploid							SER-SILU-CC-P0441-PT-01	48.17	13.11	-	CXCL14: Diploid
SER-SILU-CC-P0442-PT-01	38.54	0.2576	5.30524	-	CXCL14: Shallow Deletion							SER-SILU-CC-P0442-PT-01	38.54	11.7478	-	CXCL14: Shallow Deletion
SER-SILU-CC-P0443-PT-01	43.11	0.4494	5.46303	-	CXCL14: Shallow Deletion							SER-SILU-CC-P0443-PT-01	43.11	12.1482	-	CXCL14: Shallow Deletion
SER-SILU-CC-P0444-PT-01	45.87	0.5566	5.55059	-	CXCL14: Shallow Deletion							SER-SILU-CC-P0444-PT-01	45.87	12.3718	-	CXCL14: Shallow Deletion
SER-SILU-CC-P0446-PT-01	136.28	0.2636	7.10098	-	CXCL14: Diploid							SER-SILU-CC-P0446-PT-01	136.28	11.7603	-	CXCL14: Diploid
SER-SILU-CC-P0450-PT-01	78.42	0.644	6.31143	-	CXCL14: Diploid							SER-SILU-CC-P0450-PT-01	78.42	12.5543	-	CXCL14: Diploid
SER-SILU-CC-P0451-PT-01	182.9	-1.5685	7.52278	-	CXCL14: Diploid							SER-SILU-CC-P0451-PT-01	182.9	7.93664	-	CXCL14: Diploid
SER-SILU-CC-P0452-PT-01	145.51	1.723	7.19486	-	CXCL14: Diploid							SER-SILU-CC-P0452-PT-01	145.51	14.8061	-	CXCL14: Diploid
