# Supplementary material for: Data Mining Suggests That CXCL14 Gene Silencing in Colon Cancer Is Due to Promoter Methylation
Source: Int J Mol Sci. 2023 Nov 7;24(22):16027. doi: 10.3390/ijms242216027 (PMC10671198; doi:10.3390/ijms242216027)
Supplement: Supplementary file 1 [file ijms-24-16027-s001.zip › Supplementary Data 5. CXC14 promoter methylation data and clinical parameters TCGA-COAD data set.xlsx]

## Sheet: transposition
		Probe serial	#1	#2	#3	#4	#5	#6	#7	#8	#9	#10	#11	#12
Sample number	Sample Type	Probe Number	cg17008288	cg08373187	cg26393379	cg04002608	cg01821923	cg07557560	cg27090201	cg18995088	cg25011337	cg07516956	cg10179196	cg23510026	average β-value (probe#6,#7,#8)	Gender	Race	Age_at_initial pathologic diagnosis	Anatomic neoplasm subdivision	Colon_polyps present	kras mutation found	Lymphatic invasion	Microsatellite instability	New_tumor event_after initial_treatment	Perineural invasion present	Person_neoplasm cancer_status	Tumor_stage	braf_gene_analysis_result	circumferential_resection_margin	histological_type	history_of_colon_polyps	history_of_neoadjuvant_treatment	kras_gene_analysis_performed	kras_mutation_codon	loss_expression_of_mismatch_repair_proteins_by_ihc_result	new_neoplasm_event_type	non_nodal_tumor_deposits	number_of_abnormal_loci	number_of_first_degree_relatives_with_cancer_diagnosis	number_of_lymphnodes_positive_by_he	number_of_lymphnodes_positive_by_ihc	pathologic_m	pathologic_n	pathologic_t	preoperative_pretreatment_cea_level	primary_therapy_outcome_success	residual_tumor	synchronous_colon_cancer_present	tissue_prospective_collection_indicator
tcga_a6_2684_01	Tumor		0.868	0.563	0.799	0.436	0.444	0.237	0.345	0.414	0.336	0.441	0.507	0.889	0.332	female	white	75	cecum	no	null	no	null	yes	null	tumor free	stage i	null	null	null	yes	no	no	null	null	locoregionl disease	no	null	0	0	null	m0	n0	t2	null	null	r0	no	yes
tcga_az_6601_01	Tumor		0.861	0.263	0.684	0.412	0.546	0.243	0.187	0.328	0.45	0.482	0.486	0.848	0.252667	male	white	68	sigmoid colon	null	null	yes	null	yes	yes	with tumor	stage ii	null	null	null	null	no	null	null	null	locoregionl disease	null	null	null	0	null	m0	n0	t3	1.8	progressive disease	null	null	no
tcga_ck_4951_01	Tumor		0.752	0.275	0.752	0.531	0.571	0.424	0.582	0.614	0.392	0.53	0.653	0.914	0.54	female	white	79	ascending colon	no	null	no	null	yes	no	tumor free	stage iia	null	72	colon mucinous adenocarcinoma	yes	no	no	null	null	locoregionl disease	no	null	null	0	0	m0	n0	t3	6.2	null	r1	no	null
tcga_cm_5861_01	Tumor		0.325	0.306	0.586	0.587	0.567	0.374	0.648	0.454	0.524	0.646	0.79	0.906	0.492	female	white	63	cecum	no	null	no	null	no	yes	tumor free	stage iia	null	null	null	no	no	no	null	null	locoregionl disease	no	null	0	0	null	m0	n0	t3	3.2	null	r0	no	yes
tcga_dm_a28h_01	Tumor		0.872	0.291	0.825	0.244	0.696	0.476	0.542	0.572	0.69	0.668	0.741	0.925	0.53	male	white	50	cecum	null	no	no	no	yes	null	null	stage iiic	normal	null	null	no	no	yes	null	null	locoregionl disease	null	1	0	8	null	m0	n2	t3	null	null	null	no	no
tcga_a6_2685_01	Tumor		0.873	0.428	0.742	0.449	0.375	0.017	0.022	0.044	0.266	0.414	0.588	0.899	0.0276667	female	black or african american	48	sigmoid colon	no	null	no	null	yes	null	tumor free	stage iia	null	null	null	null	no	no	null	null	locoregionl disease	no	null	0	0	null	m0	n0	t3	29.5	null	r0	no	yes
tcga_a6_2684_11	Tumor		0.882	0.533	0.63	0.452	0.316	0.027	0.028	0.056	0.31	0.507	0.559	0.827	0.037	female	white	75	cecum	no	null	no	null	yes	null	tumor free	stage i	null	null	null	yes	no	no	null	null	locoregionl disease	no	null	0	0	null	m0	n0	t2	null	null	r0	no	yes
tcga_a6_2685_11	Tumor		0.866	0.48	0.577	0.423	0.243	0.029	0.019	0.065	0.224	0.417	0.447	0.844	0.0376667	female	black or african american	48	sigmoid colon	no	null	no	null	yes	null	tumor free	stage iia	null	null	null	null	no	no	null	null	locoregionl disease	no	null	0	0	null	m0	n0	t3	29.5	null	r0	no	yes
tcga_az_6601_11	Tumor		0.879	0.509	0.542	0.371	0.318	0.034	0.023	0.087	0.246	0.438	0.477	0.843	0.048	male	white	68	sigmoid colon	null	null	yes	null	yes	yes	with tumor	stage ii	null	null	null	null	no	null	null	null	locoregionl disease	null	null	null	0	null	m0	n0	t3	1.8	progressive disease	null	null	no
tcga_4n_a93t_01	Tumor		0.918	0.176	0.835	0.66	0.512	0.355	0.041	0.162	0.534	0.743	0.805	0.914	0.186	male	black or african american	67	ascending colon	yes	null	no	null	no	no	with tumor	stage iiib	null	30	null	no	no	no	null	msh6-expressed	null	yes	null	0	null	2	m0	n1b	t4a	2	stable disease	r0	yes	yes
tcga_4t_aa8h_01	Tumor		0.53	0.247	0.266	0.161	0.094	0.022	0.024	0.028	0.068	0.164	0.179	0.613	0.0246667	female	black or african american	42	descending colon	no	null	no	no	no	no	tumor free	stage iia	null	20	colon mucinous adenocarcinoma	no	no	no	null	msh6-expressed	null	no	null	0	0	null	mx	n0	t3	null	complete remission/response	r0	no	no
tcga_5m_aat6_01	Tumor		0.711	0.266	0.409	0.268	0.262	0.02	0.023	0.043	0.258	0.402	0.445	0.889	0.0286667	female	black or african american	40	transverse colon	yes	null	yes	null	yes	yes	with tumor	stage iv	null	null	null	no	no	no	null	null	null	no	null	null	10	0	m1a	n2b	t4a	2.61	progressive disease	r2	no	no
tcga_a6_2672_01	Tumor		0.871	0.291	0.534	0.356	0.424	0.196	0.545	0.524	0.485	0.618	0.525	0.922	0.421667	female	white	82	null	no	null	yes	null	no	null	tumor free	stage iiib	null	null	null	yes	no	no	null	null	null	no	null	0	1	null	m0	n1	t3	3.4	null	r0	no	yes
tcga_a6_2675_01	Tumor		0.873	0.496	0.696	0.557	0.508	0.306	0.391	0.521	0.415	0.552	0.61	0.914	0.406	male	white	78	sigmoid colon	no	null	no	null	no	null	tumor free	stage iia	null	null	null	no	no	no	null	null	null	no	null	2	0	null	mx	n0	t3	null	null	r0	no	yes
tcga_a6_2676_01	Tumor															female	white	75	cecum	no	null	no	null	no	null	tumor free	stage iib	null	null	null	no	no	no	null	null	null	no	null	0	0	null	m0	n0	t4	6.3	null	r0	no	yes
tcga_a6_2677_01	Tumor		0.804	0.514	0.512	0.213	0.06	0.02	0.035	0.049	0.056	0.231	0.237	0.57	0.0346667	female	white	68	cecum	no	null	yes	null	no	null	tumor free	stage iiic	null	null	null	no	no	no	null	null	null	no	null	2	5	null	m0	n2	t3	27.4	null	r0	no	yes
tcga_a6_2678_01	Tumor															female	white	43	transverse colon	no	null	yes	no	no	null	tumor free	stage iiib	null	null	null	no	no	no	null	msh6-expressed	null	no	0	1	2	null	m0	n1	t3	13.5	null	r0	no	yes
tcga_a6_2680_01	Tumor		0.85	0.503	0.756	0.477	0.602	0.25	0.163	0.213	0.575	0.61	0.703	0.879	0.208667	female	black or african american	72	hepatic flexure	no	null	no	null	no	null	tumor free	stage ii	null	null	null	null	no	no	null	null	null	no	null	0	0	null	m0	n0	t3	3.2	null	r0	no	yes
tcga_a6_2683_01	Tumor															female	white	57	ascending colon	no	yes	no	no	null	null	with tumor	stage iv	null	null	null	yes	no	yes	12	msh6-expressed	null	no	0	0	0	0	m1	n0	t4	2614	null	r0	no	yes
tcga_a6_3809_01	Tumor		0.852	0.315	0.616	0.364	0.594	0.463	0.501	0.556	0.488	0.648	0.663	0.91	0.506667	female	white	71	transverse colon	yes	null	no	yes	no	null	tumor free	stage iib	null	null	colon mucinous adenocarcinoma	no	no	no	null	null	null	no	5	1	0	null	m0	n0	t4	null	null	r0	no	yes
tcga_a6_5656_01	Tumor		0.905	0.46	0.781	0.553	0.704	0.431	0.69	0.721	0.454	0.672	0.766	0.916	0.614	male	white	74	sigmoid colon	no	null	no	null	no	null	tumor free	stage i	null	null	null	yes	no	no	null	null	null	no	null	0	0	null	m0	n0	t2	5.1	null	null	no	yes
tcga_a6_5657_01	Tumor		0.918	0.363	0.582	0.295	0.386	0.169	0.155	0.307	0.436	0.475	0.563	0.857	0.210333	male	black or african american	65	null	no	null	yes	null	no	null	tumor free	stage iiib	null	null	null	no	no	no	null	null	null	no	null	0	1	null	m0	n1	t3	1.5	null	r0	no	yes
tcga_a6_5661_01	Tumor		0.894	0.24	0.789	0.433	0.62	0.255	0.649	0.741	0.599	0.633	0.709	0.883	0.548333	female	black or african american	80	ascending colon	yes	null	no	yes	no	null	tumor free	stage iia	null	null	null	yes	no	no	null	msh6-expressed	null	no	5	2	0	null	m0	n0	t3	4.1	null	r0	no	yes
tcga_a6_5662_01	Tumor		0.922	0.74	0.917	0.749	0.488	0.019	0.022	0.04	0.483	0.515	0.857	0.933	0.027	male	white	46	splenic flexure	no	yes	yes	no	yes	null	with tumor	stage iva	null	null	null	no	no	yes	12	msh6-expressed	null	yes	0	0	7	null	m1	n2	t3	null	null	null	no	yes
tcga_a6_5664_01	Tumor		0.874	0.409	0.631	0.424	0.486	0.323	0.228	0.293	0.43	0.492	0.514	0.895	0.281333	male	black or african american	80	cecum	yes	null	yes	no	yes	null	with tumor	stage iiic	null	null	null	yes	no	no	null	msh6-expressed	null	yes	0	0	5	null	mx	n2a	t4a	17.4	null	null	no	yes
tcga_a6_5665_01	Tumor		0.89	0.259	0.761	0.398	0.591	0.336	0.724	0.717	0.587	0.636	0.727	0.9	0.592333	female	white	84	ascending colon	yes	null	yes	yes	yes	null	tumor free	stage iia	abnormal	null	null	no	no	no	null	msh6-expressed	null	no	5	0	0	null	m0	n0	t3	19	null	r0	no	yes
tcga_a6_5666_01	Tumor		0.864	0.031	0.707	0.306	0.46	0.393	0.516	0.392	0.561	0.589	0.554	0.912	0.433667	male	white	78	sigmoid colon	no	null	no	null	yes	null	tumor free	stage iic	null	null	null	no	no	no	null	msh6-expressed	null	yes	null	0	0	null	m0	n0	t4b	3.5	null	null	no	yes
tcga_a6_5667_01	Tumor		0.824	0.317	0.594	0.531	0.518	0.015	0.021	0.035	0.188	0.644	0.722	0.907	0.0236667	female	white	40	sigmoid colon	no	null	yes	no	no	null	tumor free	stage iiib	null	null	null	null	no	no	null	msh6-expressed	null	no	0	0	1	null	mx	n1a	t3	36.3	null	r0	no	yes
tcga_a6_6138_01	Tumor		0.878	0.618	0.748	0.492	0.504	0.398	0.535	0.651	0.607	0.606	0.663	0.9	0.528	male	white	61	cecum	yes	null	no	null	no	null	tumor free	stage i	null	null	null	no	no	no	null	null	null	no	null	0	0	null	m0	n0	t2	2.8	null	null	no	yes
tcga_a6_6140_01	Tumor		0.913	0.667	0.848	0.611	0.623	0.014	0.02	0.073	0.469	0.716	0.801	0.918	0.0356667	male	white	62	descending colon	no	null	no	null	no	null	tumor free	stage iia	null	null	null	no	no	no	null	null	null	no	null	0	0	null	m0	n0	t3	1.3	null	null	no	yes
tcga_a6_6141_01	Tumor		0.904	0.224	0.358	0.456	0.486	0.16	0.09	0.221	0.428	0.589	0.694	0.904	0.157	male	black or african american	31	cecum	null	null	no	no	null	null	tumor free	stage iia	null	null	null	yes	no	no	null	msh6-expressed	null	no	0	0	0	null	m0	n0	t3	5	null	null	no	yes
tcga_a6_6652_01	Tumor		0.905	0.736	0.907	0.665	0.824	0.518	0.746	0.673	0.503	0.753	0.848	0.932	0.645667	male	black or african american	59	sigmoid colon	yes	null	no	no	no	null	with tumor	stage iva	null	null	null	null	no	no	null	msh6-expressed	null	null	0	0	0	null	m1	n0	t3	4.8	null	null	no	yes
tcga_a6_6653_01	Tumor		0.811	0.128	0.859	0.686	0.802	0.467	0.769	0.864	0.757	0.726	0.818	0.936	0.7	male	white	82	ascending colon	no	null	no	yes	null	null	tumor free	stage i	abnormal	null	null	yes	no	no	null	msh6-expressed	null	no	5	0	0	null	m0	n0	t2	2.5	null	null	no	yes
tcga_a6_6780_01	Tumor		0.883	0.239	0.475	0.402	0.578	0.423	0.608	0.57	0.421	0.631	0.699	0.922	0.533667	male	white	74	null	no	null	no	null	no	null	tumor free	stage iia	null	null	colon mucinous adenocarcinoma	yes	no	no	null	null	null	no	null	0	0	null	mx	n0	t3	null	null	null	no	yes
tcga_a6_6781_01	Tumor		0.857	0.426	0.614	0.41	0.396	0.28	0.396	0.439	0.408	0.498	0.578	0.918	0.371667	male	white	43	null	yes	null	yes	null	no	null	tumor free	stage iiic	null	null	colon mucinous adenocarcinoma	null	no	no	null	null	null	no	null	null	2	null	mx	n1b	t4b	6.5	null	r0	no	yes
tcga_a6_6782_01	Tumor		0.835	0.586	0.757	0.492	0.483	0.366	0.278	0.457	0.436	0.562	0.63	0.923	0.367	male	white	82	null	no	null	no	null	no	yes	tumor free	stage iib	null	null	null	no	no	no	null	null	null	yes	null	null	0	null	mx	n0	t4a	2.7	null	null	no	yes
tcga_a6_a565_01	Tumor		0.844	0.376	0.388	0.281	0.194	0.026	0.028	0.066	0.308	0.385	0.434	0.842	0.04	female	black or african american	34	transverse colon	yes	null	yes	null	yes	null	with tumor	stage iiic	null	null	colon mucinous adenocarcinoma	no	no	yes	null	null	null	yes	null	0	13	null	mx	n2	t3	71.5	progressive disease	rx	no	no
tcga_a6_a566_01	Tumor		0.863	0.32	0.489	0.364	0.414	0.338	0.433	0.498	0.35	0.485	0.547	0.915	0.423	female	black or african american	55	descending colon	no	no	yes	null	yes	null	with tumor	stage iiib	null	null	colon mucinous adenocarcinoma	no	no	yes	null	null	null	null	null	0	2	null	m0	n1	t4	null	progressive disease	r0	no	no
tcga_a6_a56b_01	Tumor		0.825	0.413	0.843	0.284	0.509	0.383	0.05	0.261	0.598	0.674	0.742	0.929	0.231333	male	black or african american	57	sigmoid colon	yes	null	yes	null	yes	null	tumor free	stage iiib	null	15	null	no	no	yes	null	null	null	no	null	0	3	null	m0	n1	t3	13.2	complete remission/response	r0	no	no
tcga_aa_3489_01	Tumor		0.886	0.352	0.587	0.406	0.434	0.391	0.312	0.349	0.306	0.453	0.535	0.903	0.350667	male	null	75	sigmoid colon	null	null	null	null	null	null	null	stage ii	null	null	null	no	no	no	null	null	null	null	null	0	0	null	m0	n0	t3	1.7	null	r0	no	no
tcga_aa_3492_01	Tumor		0.848	0.201	0.614	0.719	0.608	0.536	0.771	0.812	0.647	0.665	0.757	0.917	0.706333	female	null	90	ascending colon	null	null	no	null	no	null	tumor free	stage ii	null	null	null	no	no	no	null	null	null	null	null	0	0	null	m0	n0	t3	null	null	r0	yes	no
tcga_aa_3495_01	Tumor		0.849	0.567	0.73	0.581	0.569	0.397	0.439	0.462	0.477	0.568	0.62	0.846	0.432667	male	null	79	hepatic flexure	null	null	null	null	no	null	tumor free	stage i	null	null	null	yes	no	no	null	null	null	null	null	0	0	null	m0	n0	t2	1.9	complete remission/response	r0	no	no
tcga_aa_3496_01	Tumor		0.915	0.52	0.835	0.617	0.649	0.476	0.617	0.721	0.446	0.653	0.719	0.901	0.604667	female	null	83	ascending colon	null	null	null	null	null	null	with tumor	stage ii	null	null	null	no	no	no	null	null	null	null	null	0	0	null	m0	n0	t3	0.2	null	r0	no	no
tcga_aa_3502_01	Tumor		0.647	0.057	0.489	0.319	0.388	0.511	0.591	0.634	0.468	0.749	0.746	0.578	0.578667	male	null	73	transverse colon	null	null	null	null	null	null	null	stage i	null	null	null	yes	no	no	null	null	null	null	null	0	0	null	m0	n0	t2	3.7	complete remission/response	r0	no	no
tcga_aa_3506_01	Tumor		0.747	0.186	0.726	0.247	0.551	0.304	0.22	0.534	0.414	0.598	0.628	0.904	0.352667	male	null	77	hepatic flexure	null	null	null	null	null	null	null	stage i	null	null	null	null	no	no	null	null	null	null	null	0	0	null	m0	n0	t2	2.08	null	r0	yes	no
tcga_aa_3510_01	Tumor		0.871	0.168	0.724	0.441	0.684	0.344	0.03	0.235	0.382	0.446	0.462	0.92	0.203	male	null	70	transverse colon	null	null	no	null	no	null	tumor free	stage ii	null	null	null	yes	no	no	null	null	null	null	null	0	0	null	m0	n0	t3	3.59	complete remission/response	r0	no	no
tcga_aa_3511_01	Tumor		0.89	0.569	0.848	0.53	0.484	0.014	0.02	0.047	0.434	0.512	0.524	0.88	0.027	male	null	64	sigmoid colon	null	null	yes	null	yes	null	tumor free	stage ii	null	null	null	no	no	no	null	null	null	null	null	0	0	null	m0	n0	t4	35.95	complete remission/response	r0	no	no
tcga_aa_3514_01	Tumor															female	null	81	ascending colon	null	null	no	null	null	null	tumor free	stage i	null	null	null	yes	no	no	null	null	null	null	null	0	0	null	m0	n0	t2	2.3	null	r0	no	no
tcga_aa_3516_01	Tumor															female	null	74	ascending colon	null	null	no	null	null	null	null	stage iii	null	null	colon mucinous adenocarcinoma	yes	yes	no	null	null	null	null	null	0	7	null	m0	n2	t3	1.41	null	null	no	no
tcga_aa_3517_01	Tumor															male	null	60	splenic flexure	null	null	no	null	yes	null	tumor free	stage iia	null	null	null	yes	no	no	null	null	null	null	null	0	0	null	m0	n0	t3	1.23	complete remission/response	r0	no	no
tcga_aa_3518_01	Tumor															female	null	81	cecum	null	null	no	null	null	null	with tumor	stage iia	null	null	null	yes	no	no	null	null	null	null	null	0	0	null	m0	n0	t3	1.48	null	r0	no	no
tcga_aa_3519_01	Tumor															male	null	63	sigmoid colon	null	null	no	null	no	null	tumor free	stage iii	null	null	null	yes	no	no	null	null	null	null	null	0	3	null	m0	n1	t3	1.26	complete remission/response	r0	no	no
tcga_aa_3520_01	Tumor															female	null	86	ascending colon	null	null	no	null	null	null	null	stage ii	null	null	null	yes	no	no	null	null	null	null	null	0	0	null	m0	n0	t3	5.8	null	r0	no	no
tcga_aa_3521_01	Tumor															male	null	87	sigmoid colon	null	null	no	null	null	null	with tumor	stage ii	null	null	null	yes	no	no	null	null	null	null	null	0	0	null	m0	n0	t3	0.99	null	r0	no	no
tcga_aa_3522_01	Tumor															male	null	67	ascending colon	null	null	yes	null	no	null	tumor free	stage iia	null	null	null	yes	no	no	null	null	null	null	null	0	0	null	m0	n0	t3	0.96	complete remission/response	r0	no	no
tcga_aa_3524_01	Tumor															male	null	85	sigmoid colon	null	null	no	null	no	null	tumor free	stage ii	null	null	null	yes	no	no	null	null	null	null	null	0	0	null	m0	n0	t3	1.3	complete remission/response	r0	no	no
tcga_aa_3525_01	Tumor															male	null	90	hepatic flexure	null	null	no	null	no	null	tumor free	stage iiib	null	null	null	no	no	no	null	null	null	null	null	0	2	null	m0	n1	t3	11.14	partial remission/response	r0	no	no
tcga_aa_3526_01	Tumor															male	null	57	sigmoid colon	null	null	no	null	no	null	tumor free	stage i	null	null	null	yes	no	no	null	null	null	null	null	2	0	null	m0	n0	t2	2.06	complete remission/response	r0	no	no
tcga_aa_3527_01	Tumor															female	null	90	cecum	null	null	no	null	null	null	with tumor	stage iia	null	null	null	yes	no	no	null	null	null	null	null	0	0	null	m0	n0	t3	4.72	null	r0	no	no
tcga_aa_3529_01	Tumor															female	null	78	sigmoid colon	null	null	yes	null	null	null	with tumor	stage iiic	null	null	null	no	no	no	null	null	null	null	null	0	10	null	m0	n2	t3	17.3	null	r0	yes	no
tcga_aa_3530_01	Tumor															male	null	80	cecum	null	null	no	null	no	null	tumor free	stage i	null	null	null	yes	no	no	null	null	null	null	null	0	0	null	m0	n0	t2	1.88	complete remission/response	r0	no	no
tcga_aa_3531_01	Tumor															female	null	75	sigmoid colon	null	null	no	null	no	null	tumor free	stage iia	null	null	null	no	no	no	null	null	null	null	null	0	0	null	m0	n0	t3	0.65	complete remission/response	r0	no	no
tcga_aa_3532_01	Tumor															male	null	63	sigmoid colon	null	null	no	null	null	null	null	stage iia	null	null	null	no	no	no	null	null	null	null	null	0	0	null	m0	n0	t3	1.28	null	r0	no	no
tcga_aa_3534_01	Tumor															female	null	78	ascending colon	null	null	yes	null	no	null	tumor free	stage iia	null	null	null	yes	no	no	null	null	null	null	null	1	0	null	m0	n0	t3	1.56	complete remission/response	r0	no	no
tcga_aa_3543_01	Tumor															male	null	84	cecum	null	null	no	null	null	null	tumor free	stage i	null	null	colon mucinous adenocarcinoma	yes	yes	no	null	null	null	null	null	0	0	null	m0	n0	t2	0.81	null	r0	no	no
tcga_aa_3544_01	Tumor															male	null	68	sigmoid colon	null	null	no	null	no	null	tumor free	stage i	null	null	null	no	no	no	null	null	null	null	null	0	0	null	m0	n0	t2	0.39	complete remission/response	r0	no	no
tcga_aa_3548_01	Tumor															female	null	71	cecum	null	null	yes	null	no	null	tumor free	stage iiic	null	null	null	no	no	no	null	null	null	null	null	0	4	null	m0	n2	t3	55.01	complete remission/response	r0	no	no
tcga_aa_3549_01	Tumor															male	null	69	cecum	null	null	no	null	no	null	tumor free	stage i	null	null	null	yes	no	no	null	null	null	null	null	0	0	null	m0	n0	t2	0.76	complete remission/response	r0	no	no
tcga_aa_3554_01	Tumor															female	null	62	ascending colon	null	null	no	null	no	null	tumor free	stage iia	null	null	null	yes	yes	no	null	null	null	null	null	3	0	null	m0	n0	t3	null	complete remission/response	r0	no	no
tcga_aa_3555_01	Tumor															female	null	81	hepatic flexure	null	null	no	null	yes	null	tumor free	stage iia	null	null	colon mucinous adenocarcinoma	yes	no	no	null	null	null	null	null	0	0	null	m0	n0	t3	null	complete remission/response	r0	no	no
tcga_aa_3556_01	Tumor															male	null	78	sigmoid colon	null	null	no	null	null	null	null	stage i	null	null	null	yes	no	no	null	null	null	null	null	0	0	null	m0	n0	t2	null	null	r0	no	no
tcga_aa_3558_01	Tumor															male	null	70	sigmoid colon	null	null	no	null	yes	null	tumor free	stage i	null	null	null	no	no	no	null	null	null	null	null	0	0	null	m0	n0	t2	null	complete remission/response	r2	no	no
tcga_aa_3561_01	Tumor															male	null	72	ascending colon	null	null	no	null	no	null	tumor free	stage iia	null	null	null	yes	no	no	null	null	null	null	null	0	null	null	m0	n0	t3	null	complete remission/response	r0	no	no
tcga_aa_3655_01	Tumor		0.891	0.506	0.648	0.495	0.673	0.473	0.731	0.74	0.636	0.701	0.748	0.938	0.648	male	null	68	sigmoid colon	null	null	no	null	no	null	tumor free	stage ii	null	null	null	yes	no	no	null	null	null	null	null	0	0	null	m0	n0	t3	4	complete remission/response	r0	no	no
tcga_aa_3660_01	Tumor		0.843	0.554	0.778	0.569	0.453	0.32	0.352	0.462	0.511	0.613	0.684	0.906	0.378	female	null	51	sigmoid colon	null	null	no	null	no	null	tumor free	stage ii	null	null	null	no	no	no	null	null	null	null	null	0	0	null	m0	n0	t3	1.37	complete remission/response	r0	no	no
tcga_aa_3662_01	Tumor		0.879	0.418	0.527	0.318	0.441	0.212	0.263	0.415	0.35	0.492	0.518	0.702	0.296667	female	null	80	sigmoid colon	null	null	no	null	no	null	with tumor	stage iv	null	null	null	yes	no	no	null	null	null	null	null	1	4	null	m1	n2	t4	1286	partial remission/response	r2	no	no
tcga_aa_3663_01	Tumor		0.9	0.171	0.338	0.316	0.484	0.402	0.404	0.214	0.681	0.502	0.515	0.947	0.34	male	null	42	cecum	null	null	no	null	no	null	tumor free	stage ii	null	null	null	no	no	no	null	null	null	null	null	0	0	null	m0	n0	t3	18.77	complete remission/response	r0	no	no
tcga_aa_3664_01	Tumor															female	null	74	cecum	null	null	no	null	null	null	null	stage ii	null	null	null	no	no	no	null	null	null	null	null	0	0	null	m0	n0	t3	4.22	null	r0	no	no
tcga_aa_3667_01	Tumor															female	null	36	sigmoid colon	null	null	no	null	no	null	tumor free	stage i	null	null	null	no	no	no	null	null	null	null	null	0	0	null	m0	n0	t2	0.45	complete remission/response	r0	no	no
tcga_aa_3672_01	Tumor															female	null	90	transverse colon	null	null	no	null	null	null	tumor free	stage iii	null	null	null	no	no	no	null	null	null	null	null	0	4	null	m0	n1	t3	1.27	null	r0	no	no
tcga_aa_3675_01	Tumor															male	null	84	hepatic flexure	null	null	no	null	no	null	tumor free	stage ii	null	null	null	yes	no	no	null	null	null	null	null	0	0	null	m0	n0	t3	5.06	complete remission/response	r0	no	no
tcga_aa_3678_01	Tumor															female	null	60	sigmoid colon	null	null	yes	null	no	null	tumor free	stage iii	null	null	null	no	no	no	null	null	null	null	null	0	1	null	m0	n1	t2	2	complete remission/response	r0	no	no
tcga_aa_3679_01	Tumor															male	null	59	descending colon	null	null	yes	null	no	null	with tumor	stage iv	null	null	null	no	no	no	null	null	null	null	null	0	5	null	m1	n2	t3	25.78	progressive disease	r2	no	no
tcga_aa_3680_01	Tumor															female	null	67	cecum	null	null	yes	null	no	null	with tumor	stage iv	null	null	null	no	no	no	null	null	null	null	null	0	12	null	m1	n2	t4	59.94	progressive disease	r2	no	no
tcga_aa_3685_01	Tumor															male	null	69	sigmoid colon	null	null	yes	null	no	null	tumor free	stage ii	null	null	null	yes	no	no	null	null	null	null	null	0	0	null	m0	n0	t3	8.76	complete remission/response	r0	no	no
tcga_aa_3692_01	Tumor															female	null	47	splenic flexure	null	null	no	null	yes	null	with tumor	stage iv	null	null	colon mucinous adenocarcinoma	yes	no	no	null	null	null	null	null	0	5	null	m1	n2	t3	49.21	progressive disease	r2	no	no
tcga_aa_3693_01	Tumor															female	null	77	sigmoid colon	null	null	yes	null	null	null	with tumor	stage iv	null	null	null	no	no	no	null	null	null	null	null	0	2	null	m1	n1	t4	2.42	null	r2	no	no
tcga_aa_3695_01	Tumor															female	null	63	cecum	null	null	yes	null	null	null	with tumor	stage iv	null	null	null	yes	no	no	null	null	null	null	null	0	6	null	m1	n2	t3	null	null	r2	no	no
tcga_aa_3696_01	Tumor															female	null	75	sigmoid colon	yes	null	no	null	null	null	null	stage iv	null	null	null	yes	no	no	null	null	null	null	null	0	1	null	m1	n1	t3	null	null	r2	no	no
tcga_aa_3710_01	Tumor															female	null	80	hepatic flexure	null	null	yes	null	no	null	tumor free	stage iia	null	null	null	yes	no	no	null	null	null	null	null	0	0	null	m0	n0	t3	5.12	complete remission/response	r0	no	no
tcga_aa_3712_01	Tumor		0.866	0.465	0.333	0.163	0.068	0.014	0.017	0.03	0.073	0.243	0.359	0.808	0.0203333	male	null	65	descending colon	null	null	yes	null	null	null	with tumor	stage iii	null	null	null	no	no	no	null	null	null	null	null	0	12	null	m0	n2	t3	0.88	null	r0	no	no
tcga_aa_3713_01	Tumor		0.499	0.269	0.339	0.224	0.246	0.218	0.117	0.396	0.206	0.564	0.418	0.725	0.243667	male	null	68	ascending colon	null	null	null	null	no	null	tumor free	stage iv	null	null	null	yes	no	no	null	null	null	null	null	0	0	null	m1	n0	t3	83.68	partial remission/response	r2	yes	no
tcga_aa_3812_01	Tumor															female	null	82	sigmoid colon	null	null	yes	null	yes	null	tumor free	stage iia	null	null	null	no	no	no	null	null	null	null	null	0	0	null	m0	n0	t3	1.52	complete remission/response	r0	no	no
tcga_aa_3814_01	Tumor															female	null	85	ascending colon	null	null	yes	null	null	null	with tumor	stage iia	null	null	null	no	no	no	null	null	null	null	null	0	0	null	m0	n0	t3	4.03	null	r0	no	no
tcga_aa_3818_01	Tumor															female	null	78	hepatic flexure	null	null	no	null	null	null	with tumor	stage iia	null	null	null	no	no	no	null	null	null	null	null	0	0	null	m0	n0	t3	3.79	null	r0	no	no
tcga_aa_3819_01	Tumor															female	null	41	sigmoid colon	null	null	yes	null	no	null	tumor free	stage iia	null	null	null	no	no	no	null	null	null	null	null	0	0	null	m0	n0	t3	1.28	complete remission/response	r0	no	no
tcga_aa_3821_01	Tumor															female	null	81	hepatic flexure	null	null	null	null	null	null	tumor free	stage i	null	null	colon mucinous adenocarcinoma	yes	no	no	null	null	null	null	null	0	0	null	m0	n0	t2	2.14	null	r0	no	no
tcga_aa_3831_01	Tumor															male	null	66	sigmoid colon	null	null	yes	null	no	null	tumor free	stage iia	null	null	null	no	no	no	null	null	null	null	null	0	0	null	m0	n0	t3	null	complete remission/response	r0	no	no
tcga_aa_3833_01	Tumor															female	null	63	ascending colon	null	null	yes	null	no	null	tumor free	stage iia	null	null	null	yes	no	no	null	null	null	null	null	0	0	null	m0	n0	t3	null	complete remission/response	r0	no	no
tcga_aa_3837_01	Tumor															male	null	67	hepatic flexure	null	null	yes	null	no	null	tumor free	stage iia	null	null	colon mucinous adenocarcinoma	yes	no	no	null	null	null	null	null	2	0	null	m0	n0	t3	null	complete remission/response	r0	no	no
tcga_aa_3845_01	Tumor															female	null	86	ascending colon	null	null	yes	null	null	null	with tumor	stage iia	null	null	null	no	no	no	null	null	null	null	null	0	0	null	m0	n0	t3	null	null	r0	no	no
tcga_aa_3846_01	Tumor															female	null	74	sigmoid colon	null	null	yes	null	null	null	null	stage iia	null	null	null	yes	no	no	null	null	null	null	null	0	0	null	m0	n0	t3	null	null	r0	no	no
tcga_aa_3848_01	Tumor															female	null	82	sigmoid colon	null	null	yes	null	null	null	null	stage iiic	null	null	null	yes	no	no	null	null	null	null	null	0	6	null	m0	n2	t3	null	null	r0	no	no
tcga_aa_3850_01	Tumor															male	null	74	transverse colon	null	null	yes	null	null	null	with tumor	stage i	null	null	null	yes	no	no	null	null	null	null	null	0	0	null	m0	n0	t2	null	null	r0	no	no
tcga_aa_3852_01	Tumor															male	null	88	transverse colon	null	null	yes	null	null	null	with tumor	stage iia	null	null	colon mucinous adenocarcinoma	yes	no	no	null	null	null	null	null	0	0	null	m0	n0	t3	null	null	r0	no	no
tcga_aa_3854_01	Tumor															female	null	71	sigmoid colon	null	null	yes	null	no	null	tumor free	stage i	null	null	colon mucinous adenocarcinoma	yes	no	no	null	null	null	null	null	0	0	null	m0	n0	t2	null	complete remission/response	r0	no	no
tcga_aa_3855_01	Tumor															male	null	72	sigmoid colon	null	null	yes	null	null	null	null	stage i	null	null	null	yes	no	no	null	null	null	null	null	0	0	null	m0	n0	t2	null	null	r0	no	no
tcga_aa_3860_01	Tumor															female	null	53	sigmoid colon	null	null	yes	null	no	null	tumor free	stage iiib	null	null	null	yes	no	no	null	null	null	null	null	0	2	null	m0	n1	t3	null	complete remission/response	r0	no	no
tcga_aa_3864_01	Tumor															male	null	71	cecum	null	null	no	null	no	null	tumor free	stage ii	null	null	null	no	no	no	null	null	null	null	null	0	0	null	m0	n0	t3	3.12	complete remission/response	r0	no	no
tcga_aa_3869_01	Tumor															male	null	76	cecum	null	null	yes	null	no	null	with tumor	stage iv	null	null	null	no	no	no	null	null	null	null	null	0	14	null	m1	n2	t4	null	partial remission/response	r2	no	no
tcga_aa_3870_01	Tumor															female	null	71	ascending colon	null	null	yes	null	no	null	tumor free	stage iv	null	null	null	yes	no	no	null	null	null	null	null	1	5	null	m1	n2	t3	null	complete remission/response	r0	no	no
tcga_aa_3875_01	Tumor															female	null	78	ascending colon	null	null	no	null	null	null	null	stage i	null	null	null	no	no	no	null	null	null	null	null	0	0	null	m0	n0	t1	0.87	null	r0	no	no
tcga_aa_3877_01	Tumor															female	null	83	transverse colon	null	null	no	null	no	null	tumor free	stage i	null	null	colon mucinous adenocarcinoma	yes	no	no	null	null	null	null	null	0	0	null	m0	n0	t1	5.6	complete remission/response	r0	no	no
tcga_aa_3930_01	Tumor															male	null	66	ascending colon	null	null	yes	null	no	null	with tumor	stage iv	null	null	null	no	no	no	null	null	null	null	null	0	24	null	m1	n2	t3	null	progressive disease	r2	no	no
tcga_aa_3947_01	Tumor															female	null	60	ascending colon	null	null	no	null	no	null	tumor free	stage iib	null	null	colon mucinous adenocarcinoma	yes	no	no	null	null	null	null	null	0	0	null	m0	n0	t4	null	complete remission/response	r0	no	no
tcga_aa_3949_01	Tumor															female	null	87	ascending colon	null	null	no	null	no	null	tumor free	stage iiib	null	null	colon mucinous adenocarcinoma	no	no	no	null	null	null	null	null	0	3	null	m0	n1	t3	null	complete remission/response	r0	no	no
tcga_aa_3950_01	Tumor															female	null	79	ascending colon	null	null	no	null	no	null	tumor free	stage iia	null	null	colon mucinous adenocarcinoma	no	no	no	null	null	null	null	null	2	0	null	m0	n0	t3	null	complete remission/response	r0	no	no
tcga_aa_3952_01	Tumor															male	null	68	descending colon	null	null	yes	null	null	null	with tumor	stage iiic	null	null	null	yes	no	no	null	null	null	null	null	0	6	null	m0	n2	t3	null	null	r0	no	no
tcga_aa_3955_01	Tumor															male	null	38	descending colon	null	null	yes	null	no	null	tumor free	stage iiib	null	null	null	yes	no	no	null	null	null	null	null	0	5	null	m0	n2a	t2	null	complete remission/response	r0	no	no
tcga_aa_3956_01	Tumor															male	null	65	cecum	null	null	no	null	null	null	null	stage iia	null	null	null	yes	no	no	null	null	null	null	null	0	0	null	m0	n0	t3	3.5	null	r0	no	no
tcga_aa_3971_01	Tumor															male	null	58	sigmoid colon	null	null	no	null	no	null	tumor free	stage iii	null	null	null	no	no	no	null	null	null	null	null	0	2	null	m0	n1	t3	1.48	complete remission/response	r0	no	no
tcga_aa_3973_01	Tumor															male	null	69	sigmoid colon	null	null	yes	null	no	null	with tumor	stage iv	null	null	null	no	no	no	null	null	null	null	null	1	3	null	m1	n1	t4	375.2	stable disease	r2	no	no
tcga_aa_3975_01	Tumor															male	null	80	sigmoid colon	null	null	no	null	no	null	tumor free	stage i	null	null	null	no	no	no	null	null	null	null	null	0	0	null	m0	n0	t2	null	complete remission/response	r0	no	no
tcga_aa_3977_01	Tumor															male	null	65	sigmoid colon	null	null	no	null	no	null	tumor free	null	null	null	null	yes	no	no	null	null	null	null	null	0	0	null	null	n0	t2	null	complete remission/response	null	no	no
tcga_aa_3979_01	Tumor															male	null	84	sigmoid colon	null	null	no	null	no	null	tumor free	stage iia	null	null	null	no	no	no	null	null	null	null	null	0	0	null	m0	n0	t3	null	complete remission/response	r0	no	no
tcga_aa_3982_01	Tumor															male	null	75	sigmoid colon	null	null	yes	null	null	null	null	stage iiib	null	null	null	yes	no	no	null	null	null	null	null	0	3	null	m0	n1	t3	null	null	null	no	no
tcga_aa_3984_01	Tumor															female	null	61	sigmoid colon	null	null	yes	null	null	null	with tumor	stage iia	null	null	null	yes	no	no	null	null	null	null	null	0	0	null	m0	n0	t3	null	null	r0	no	no
tcga_aa_3986_01	Tumor															male	null	73	transverse colon	null	null	no	null	no	null	tumor free	stage i	null	null	null	yes	no	no	null	null	null	null	null	0	0	null	m0	n0	t2	1.89	complete remission/response	r0	no	no
tcga_aa_3989_01	Tumor															male	null	84	transverse colon	null	null	yes	null	null	null	null	stage iv	null	null	null	yes	no	no	null	null	null	null	null	0	5	null	m1	n2	t3	null	null	r2	no	no
tcga_aa_a004_01	Tumor															male	null	76	sigmoid colon	null	null	no	null	no	null	tumor free	stage iia	null	null	null	yes	no	no	null	null	null	null	null	0	0	null	m0	n0	t3	null	complete remission/response	r0	no	no
tcga_aa_a00a_01	Tumor															male	null	80	ascending colon	null	null	no	null	null	null	null	stage iia	null	null	null	no	no	no	null	null	null	null	null	0	0	null	m0	n0	t3	null	null	r0	no	no
tcga_aa_a00d_01	Tumor															male	null	70	ascending colon	null	null	no	null	no	null	tumor free	stage i	null	null	null	yes	no	no	null	null	null	null	null	0	0	null	m0	n0	t2	1.02	complete remission/response	r0	no	no
tcga_aa_a00e_01	Tumor															male	null	65	ascending colon	null	null	no	null	no	null	tumor free	stage iia	null	null	null	no	no	no	null	null	null	null	null	0	0	null	m0	n0	t3	10.56	complete remission/response	r0	no	no
tcga_aa_a00j_01	Tumor															male	null	80	ascending colon	null	null	yes	null	no	null	tumor free	stage iiib	null	null	colon mucinous adenocarcinoma	yes	no	no	null	null	null	null	null	0	2	null	m0	n1	t4	null	partial remission/response	r0	no	no
tcga_aa_a00k_01	Tumor															male	null	79	sigmoid colon	null	null	no	null	null	null	null	stage iia	null	null	null	no	no	no	null	null	null	null	null	0	0	null	m0	n0	t3	null	null	r0	no	no
tcga_aa_a00l_01	Tumor															male	null	66	transverse colon	null	null	no	null	no	null	tumor free	stage iia	null	null	null	yes	no	no	null	null	null	null	null	0	0	null	m0	n0	t3	null	complete remission/response	r0	no	no
tcga_aa_a00n_01	Tumor															male	null	75	cecum	null	null	yes	null	null	null	with tumor	stage iib	null	null	colon mucinous adenocarcinoma	yes	no	no	null	null	null	null	null	0	0	null	m0	n0	t4	9.01	null	r0	no	no
tcga_aa_a00r_01	Tumor															female	null	64	cecum	null	null	no	null	null	null	with tumor	stage i	null	null	null	yes	no	no	null	null	null	null	null	3	0	null	m0	n0	t2	0.34	null	r0	no	no
tcga_aa_a00u_01	Tumor															male	null	50	ascending colon	null	null	no	null	no	null	tumor free	stage iiib	null	null	null	yes	no	no	null	null	null	null	null	0	null	null	m0	n1	t3	null	complete remission/response	r0	yes	no
tcga_aa_a00w_01	Tumor															male	null	80	sigmoid colon	null	null	no	null	no	null	tumor free	stage i	null	null	null	yes	no	no	null	null	null	null	null	1	0	null	m0	n0	t1	1.22	partial remission/response	r0	no	no
tcga_aa_a00z_01	Tumor															male	null	70	sigmoid colon	null	null	yes	null	no	null	tumor free	stage iia	null	null	null	yes	no	no	null	null	null	null	null	0	0	null	m0	n0	t3	1.18	complete remission/response	r0	no	no
tcga_aa_a010_01	Tumor															female	null	46	transverse colon	null	null	no	null	no	null	tumor free	stage iib	null	null	null	no	no	no	null	null	null	null	null	0	0	null	m0	n0	t4	0.2	complete remission/response	r0	no	no
tcga_aa_a017_01	Tumor															female	null	57	sigmoid colon	null	null	yes	null	no	null	tumor free	stage iia	null	null	null	no	no	no	null	null	null	null	null	0	0	null	m0	n0	t3	null	complete remission/response	r0	no	no
tcga_aa_a01f_01	Tumor															male	null	72	sigmoid colon	null	null	yes	null	null	null	null	stage iiib	null	null	null	yes	no	no	null	null	null	null	null	0	2	null	m0	n1	t3	null	null	r0	no	no
tcga_aa_a01g_01	Tumor															male	null	63	cecum	null	null	no	null	no	null	tumor free	stage iia	null	null	colon mucinous adenocarcinoma	no	no	no	null	null	null	null	null	0	0	null	m0	n0	t3	null	complete remission/response	r0	no	no
tcga_aa_a01i_01	Tumor															male	null	76	sigmoid colon	null	null	no	null	no	null	tumor free	stage i	null	null	null	yes	no	no	null	null	null	null	null	0	0	null	m0	n0	t2	null	complete remission/response	r0	yes	no
tcga_aa_a01k_01	Tumor															female	null	74	sigmoid colon	null	null	yes	null	no	null	tumor free	stage iiic	null	null	null	no	no	no	null	null	null	null	null	0	4	null	m0	n2	t3	null	complete remission/response	r0	no	no
tcga_aa_a01p_01	Tumor															female	null	80	ascending colon	null	null	yes	null	yes	null	null	stage iii	null	null	null	no	no	no	null	null	null	null	null	0	1	null	m0	n1	t3	1.11	null	r0	no	no
tcga_aa_a01q_01	Tumor															female	null	48	ascending colon	null	null	yes	null	null	null	with tumor	stage ii	null	null	null	no	no	no	null	null	null	null	null	1	0	null	m0	n0	t3	1.88	null	r0	no	no
tcga_aa_a01r_01	Tumor															male	null	47	ascending colon	null	null	yes	null	yes	null	with tumor	stage iii	null	null	colon mucinous adenocarcinoma	no	no	no	null	null	null	null	null	1	9	null	m0	n2	t3	1.83	partial remission/response	r0	no	no
tcga_aa_a01s_01	Tumor															female	null	47	sigmoid colon	null	null	null	null	null	null	with tumor	stage iii	null	null	null	no	no	no	null	null	null	null	null	0	1	null	m0	n1	t3	0.82	null	r0	no	no
tcga_aa_a01v_01	Tumor															male	null	59	cecum	null	null	null	null	null	null	with tumor	stage i	null	null	null	no	no	no	null	null	null	null	null	0	0	null	m0	n0	t2	4.09	null	r0	no	no
tcga_aa_a01x_01	Tumor															female	null	80	sigmoid colon	null	null	yes	null	yes	null	with tumor	stage iii	null	null	null	yes	no	no	null	null	null	null	null	0	2	null	m0	n1	t2	11.08	null	rx	no	no
tcga_aa_a01z_01	Tumor															male	null	68	ascending colon	null	null	yes	null	yes	null	with tumor	stage ii	null	null	null	yes	no	no	null	null	null	null	null	0	0	null	m0	n0	t3	18.87	progressive disease	r0	no	no
tcga_aa_a022_01	Tumor															female	null	88	cecum	null	null	yes	null	null	null	with tumor	stage ii	null	null	null	no	no	no	null	null	null	null	null	0	0	null	m0	n0	t4	1.51	null	r0	no	no
tcga_aa_a024_01	Tumor															male	null	81	descending colon	null	null	null	null	no	null	tumor free	stage ii	null	null	colon mucinous adenocarcinoma	no	no	no	null	null	null	null	null	0	0	null	m0	n0	t3	3.77	complete remission/response	r0	no	no
tcga_aa_a029_01	Tumor															male	null	67	cecum	null	null	null	null	no	null	tumor free	stage ii	null	null	null	yes	no	no	null	null	null	null	null	0	0	null	m0	n0	t3	1.97	complete remission/response	r0	no	no
tcga_aa_a02f_01	Tumor															female	null	68	sigmoid colon	null	null	yes	null	no	null	with tumor	stage iv	null	null	null	no	no	no	null	null	null	null	null	0	1	null	m1	n1	t3	2.49	partial remission/response	r2	no	no
tcga_aa_a02j_01	Tumor															female	null	70	sigmoid colon	null	null	yes	null	null	null	with tumor	stage iv	null	null	null	no	no	no	null	null	null	null	null	1	0	null	m1	n0	t3	96.57	null	r2	no	no
tcga_aa_a02o_01	Tumor															male	null	82	transverse colon	null	null	yes	null	null	null	with tumor	stage ii	null	null	null	no	no	no	null	null	null	null	null	0	0	null	m0	n0	t3	5.97	null	r0	no	no
tcga_aa_a02r_01	Tumor															female	null	84	cecum	null	null	yes	null	null	null	with tumor	stage iia	null	null	null	no	no	no	null	null	null	null	null	0	0	null	m0	n0	t3	2.67	null	r0	no	no
tcga_aa_a02y_01	Tumor															male	null	73	cecum	null	null	yes	null	no	null	tumor free	stage i	null	null	null	no	no	no	null	null	null	null	null	0	0	null	m0	n0	t2	0.98	complete remission/response	r0	no	no
tcga_aa_a03f_01	Tumor															female	null	90	cecum	null	null	null	null	null	null	null	stage iii	null	null	colon mucinous adenocarcinoma	no	no	no	null	null	null	null	null	0	4	null	m0	n2	t3	1.09	null	r0	no	no
tcga_ad_5900_01	Tumor		0.88	0.352	0.715	0.346	0.474	0.37	0.472	0.562	0.497	0.584	0.792	0.877	0.468	male	white	67	ascending colon	no	null	no	null	no	no	null	stage i	null	null	colon mucinous adenocarcinoma	no	no	null	null	null	null	null	null	0	0	null	mx	n0	t2	null	complete remission/response	r0	no	no
tcga_ad_6548_01	Tumor		0.89	0.507	0.722	0.431	0.496	0.425	0.44	0.501	0.425	0.591	0.664	0.906	0.455333	female	white	81	splenic flexure	yes	null	no	null	no	null	tumor free	stage i	null	4	null	yes	no	null	null	null	null	null	null	0	0	null	m0	n0	t2	2.6	complete remission/response	r0	no	yes
tcga_ad_6888_01	Tumor		0.867	0.542	0.773	0.53	0.642	0.483	0.608	0.679	0.377	0.642	0.7	0.896	0.59	male	white	73	hepatic flexure	yes	null	yes	null	yes	no	with tumor	stage iiib	null	90	null	yes	no	no	null	null	null	no	null	0	2	0	m0	n1b	t3	null	complete remission/response	r0	yes	no
tcga_ad_6889_01	Tumor		0.912	0.474	0.838	0.466	0.65	0.602	0.821	0.796	0.713	0.731	0.823	0.927	0.739667	male	asian	76	ascending colon	null	null	no	null	no	null	tumor free	stage iia	null	null	null	null	no	no	null	null	null	null	null	1	0	null	m0	n0	t3	7.5	complete remission/response	r0	null	no
tcga_ad_6890_01	Tumor		0.889	0.463	0.722	0.529	0.473	0.037	0.028	0.061	0.45	0.52	0.678	0.833	0.042	male	white	65	ascending colon	yes	null	no	null	no	null	tumor free	null	null	10	null	null	no	no	null	null	null	no	null	2	0	null	mx	n0	t1	0.8	complete remission/response	null	null	yes
tcga_ad_6895_01	Tumor		0.892	0.387	0.744	0.48	0.556	0.414	0.439	0.586	0.471	0.492	0.624	0.924	0.479667	male	white	84	cecum	no	null	yes	null	no	null	tumor free	stage iiib	null	1	null	null	no	no	null	null	null	no	null	0	1	null	m0	n1a	t3	null	complete remission/response	r0	no	yes
tcga_ad_a5ej_01	Tumor		0.882	0.201	0.797	0.579	0.622	0.492	0.641	0.592	0.585	0.612	0.666	0.933	0.575	female	black or african american	74	cecum	yes	null	no	null	no	no	tumor free	stage iia	null	1	null	null	no	null	null	null	null	no	null	null	0	null	mx	n0	t3	null	null	r0	no	yes
tcga_am_5820_01	Tumor		0.779	0.214	0.537	0.497	0.242	0.016	0.018	0.038	0.41	0.614	0.672	0.866	0.024	female	white	59	sigmoid colon	no	null	yes	no	null	no	null	stage iva	null	null	null	no	no	no	null	null	null	no	null	0	4	null	m1	n2	t4a	176.1	null	r0	no	no
tcga_am_5821_01	Tumor		0.822	0.243	0.345	0.187	0.293	0.223	0.266	0.342	0.169	0.527	0.509	0.699	0.277	female	white	68	sigmoid colon	null	null	no	null	null	no	null	stage iia	null	null	null	yes	no	no	null	null	null	no	null	0	null	null	m0	n0	t3	null	null	r0	no	no
tcga_au_3779_01	Tumor		0.84	0.569	0.796	0.676	0.475	0.274	0.382	0.464	0.363	0.561	0.642	0.911	0.373333	female	white	80	rectosigmoid junction	no	null	no	no	null	no	null	stage iia	null	35	null	yes	no	no	null	null	null	no	null	0	0	0	m0	n0	t3	null	null	r0	no	yes
tcga_au_6004_01	Tumor		0.876	0.295	0.683	0.427	0.436	0.296	0.322	0.498	0.38	0.503	0.594	0.909	0.372	female	white	69	cecum	no	null	no	null	null	no	null	stage i	null	90	null	yes	no	no	null	null	null	no	null	null	0	0	m0	n0	t2	null	null	r0	no	yes
tcga_ay_4071_01	Tumor															female	white	63	null	yes	null	no	null	no	no	tumor free	stage i	null	null	null	yes	no	no	null	null	null	no	null	0	0	null	null	n0	t1	6	null	r0	no	no
tcga_ay_6197_01	Tumor		0.584	0.28	0.579	0.585	0.708	0.593	0.517	0.55	0.656	0.717	0.79	0.902	0.553333	male	white	60	cecum	no	null	no	yes	no	no	tumor free	stage iia	null	null	null	no	no	no	null	msh6-not expressed	null	no	4	0	0	null	null	n0	t3	null	null	r0	no	yes
tcga_ay_6386_01	Tumor		0.872	0.495	0.733	0.492	0.332	0.025	0.016	0.032	0.385	0.442	0.515	0.898	0.0243333	female	black or african american	66	cecum	yes	null	no	no	no	no	tumor free	stage iiib	null	null	null	no	no	no	null	null	null	no	null	0	1	null	m0	n1a	t3	1.3	null	r0	no	yes
tcga_ay_a54l_01	Tumor		0.823	0.355	0.514	0.268	0.588	0.404	0.686	0.685	0.366	0.646	0.666	0.866	0.591667	female	black or african american	74	transverse colon	no	null	no	no	yes	no	with tumor	stage i	null	null	null	no	no	null	null	msh6-expressed	null	no	null	1	0	null	m0	n0	t2	2.5	complete remission/response	r0	no	yes
tcga_ay_a69d_01	Tumor		0.909	0.564	0.818	0.552	0.625	0.464	0.652	0.683	0.625	0.693	0.71	0.906	0.599667	female	black or african american	55	transverse colon	no	null	no	no	no	no	tumor free	stage iia	null	null	null	no	no	no	null	pms2-not expressed	null	no	null	0	0	null	m0	n0	t3	1	complete remission/response	r0	no	yes
tcga_ay_a71x_01	Tumor		0.902	0.325	0.608	0.484	0.5	0.285	0.417	0.495	0.411	0.614	0.589	0.88	0.399	female	black or african american	54	cecum	yes	null	no	no	no	no	tumor free	stage i	null	null	null	no	no	no	null	msh6-not expressed	null	no	null	0	0	null	m0	n0	t2	4.8	complete remission/response	r0	no	yes
tcga_ay_a8yk_01	Tumor		0.645	0.399	0.612	0.272	0.095	0.014	0.022	0.055	0.085	0.204	0.251	0.671	0.0303333	male	black or african american	44	sigmoid colon	no	null	yes	no	no	no	tumor free	stage iva	null	null	null	no	no	no	null	msh6-not expressed	null	no	null	0	6	null	m1	n2a	t3	5.9	complete remission/response	r0	no	yes
tcga_az_4308_01	Tumor		0.793	0.456	0.688	0.376	0.057	0.009	0.027	0.039	0.039	0.284	0.432	0.804	0.025	female	white	47	sigmoid colon	null	null	yes	no	no	no	tumor free	stage iiib	null	1	null	null	no	null	null	msh6-expressed	null	null	0	null	3	null	m0	n1	t3	0.5	null	r0	null	no
tcga_az_4313_01	Tumor		0.733	0.279	0.278	0.158	0.38	0.101	0.024	0.042	0.379	0.418	0.462	0.711	0.0556667	female	white	51	descending colon	null	null	yes	null	no	no	tumor free	stage i	null	12	null	null	no	null	null	null	null	no	null	0	0	null	m0	n0	t1	5.9	null	null	null	no
tcga_az_4315_01	Tumor		0.695	0.288	0.559	0.196	0.439	0.44	0.627	0.68	0.516	0.601	0.675	0.909	0.582333	male	white	61	cecum	null	null	no	null	no	no	tumor free	stage iia	null	5	null	null	no	null	null	null	null	yes	null	0	null	null	m0	n0	t3	1.5	null	r0	null	no
tcga_az_4323_01	Tumor		0.897	0.456	0.437	0.272	0.267	0.068	0.024	0.094	0.215	0.345	0.448	0.856	0.062	male	white	37	cecum	null	null	null	null	no	null	with tumor	stage iv	null	null	null	null	no	null	null	null	null	null	null	null	5	null	m1	n2	t4	null	null	null	null	no
tcga_az_4615_01	Tumor		0.752	0.156	0.784	0.41	0.44	0.34	0.538	0.597	0.446	0.54	0.616	0.886	0.491667	male	white	84	null	null	no	yes	null	no	no	with tumor	stage iiib	null	50	null	null	no	yes	null	null	null	null	null	1	1	null	m0	n1	t3	2.1	null	rx	yes	no
tcga_az_4616_01	Tumor		0.902	0.298	0.608	0.426	0.467	0.424	0.586	0.634	0.457	0.579	0.635	0.904	0.548	female	white	82	cecum	null	null	yes	null	no	yes	with tumor	stage iv	null	null	null	null	no	null	null	null	null	null	null	null	13	null	m1	n2	t3	null	null	null	null	no
tcga_az_4682_01	Tumor		0.8	0.453	0.439	0.286	0.151	0.012	0.026	0.041	0.052	0.278	0.35	0.596	0.0263333	male	white	61	sigmoid colon	null	null	no	null	no	null	with tumor	stage iva	null	null	null	null	no	null	null	null	null	yes	null	null	0	null	m1	n0	t3	null	null	r0	yes	no
tcga_az_5407_01	Tumor		0.766	0.203	0.716	0.541	0.559	0.453	0.614	0.668	0.536	0.582	0.6	0.702	0.578333	female	white	51	cecum	null	null	no	no	no	null	tumor free	stage i	null	null	null	null	no	null	null	null	null	no	null	0	0	null	m0	n0	t1	null	null	null	yes	no
tcga_az_6599_01	Tumor		0.879	0.216	0.554	0.285	0.535	0.319	0.145	0.482	0.206	0.595	0.515	0.677	0.315333	male	white	72	cecum	null	null	no	null	no	no	tumor free	stage i	null	null	null	null	no	null	null	null	null	null	null	null	0	null	mx	n0	t2	null	complete remission/response	null	null	no
tcga_az_6600_01	Tumor		0.902	0.223	0.538	0.414	0.607	0.218	0.183	0.362	0.537	0.619	0.658	0.73	0.254333	male	black or african american	64	hepatic flexure	null	null	yes	null	no	yes	with tumor	stage iv	null	null	null	null	no	null	null	null	null	null	null	null	1	null	m1	n1	t4	20.1	progressive disease	null	null	no
tcga_az_6607_01	Tumor		0.896	0.206	0.787	0.619	0.596	0.413	0.467	0.582	0.554	0.579	0.685	0.914	0.487333	male	white	69	sigmoid colon	null	null	yes	null	no	yes	with tumor	stage iv	null	null	null	null	no	null	null	null	null	null	null	null	5	null	m1	n2	t4	22.6	complete remission/response	null	null	no
tcga_ca_5254_01	Tumor		0.857	0.18	0.859	0.657	0.649	0.484	0.504	0.601	0.593	0.719	0.76	0.81	0.529667	female	asian	42	transverse colon	null	null	null	null	no	null	tumor free	stage iia	null	null	null	null	no	null	null	null	null	null	null	null	null	null	m0	n0	t3	null	null	rx	null	yes
tcga_ca_5255_01	Tumor		0.874	0.418	0.422	0.423	0.505	0.399	0.422	0.5	0.411	0.462	0.548	0.941	0.440333	male	asian	45	ascending colon	null	null	null	null	no	null	tumor free	stage iia	null	null	null	null	no	null	null	null	null	null	null	null	null	null	m0	n0	t3	null	null	rx	null	yes
tcga_ca_5256_01	Tumor		0.832	0.309	0.69	0.578	0.505	0.223	0.291	0.364	0.519	0.672	0.768	0.799	0.292667	female	asian	54	hepatic flexure	null	null	null	null	no	null	tumor free	stage iia	null	null	null	no	no	no	null	null	null	no	null	0	null	null	m0	n0	t3	null	null	r0	no	yes
tcga_ca_5796_01	Tumor		0.882	0.134	0.685	0.412	0.532	0.386	0.629	0.609	0.562	0.575	0.587	0.852	0.541333	female	asian	52	ascending colon	null	null	null	null	no	null	tumor free	stage iia	null	null	colon mucinous adenocarcinoma	null	no	null	null	null	null	null	null	null	null	null	m0	n0	t3	null	null	r0	null	yes
tcga_ca_6715_01	Tumor		0.935	0.646	0.791	0.561	0.101	0.012	0.019	0.039	0.115	0.252	0.516	0.893	0.0233333	male	asian	63	sigmoid colon	null	null	null	null	no	null	tumor free	stage iiib	null	null	null	null	no	null	null	null	null	null	null	null	1	null	m0	n1	t3	null	complete remission/response	rx	null	yes
tcga_ca_6716_01	Tumor		0.898	0.705	0.901	0.6	0.74	0.645	0.818	0.832	0.767	0.742	0.809	0.933	0.765	male	asian	65	ascending colon	null	null	null	null	no	null	tumor free	stage iia	null	null	null	null	no	null	null	null	null	null	null	null	null	null	m0	n0	t3	null	complete remission/response	rx	null	yes
tcga_ca_6717_01	Tumor		0.846	0.44	0.587	0.474	0.526	0.326	0.365	0.47	0.372	0.512	0.577	0.937	0.387	male	asian	57	ascending colon	null	null	null	null	no	null	tumor free	stage iia	null	null	colon mucinous adenocarcinoma	null	no	null	null	null	null	null	null	null	null	null	m0	n0	t3	null	complete remission/response	rx	null	yes
tcga_ca_6718_01	Tumor		0.897	0.333	0.636	0.532	0.57	0.394	0.472	0.51	0.498	0.567	0.626	0.929	0.458667	male	asian	46	ascending colon	null	null	null	null	yes	null	with tumor	stage iia	null	null	null	null	no	null	null	null	null	null	null	null	null	null	m0	n0	t3	null	complete remission/response	rx	null	yes
tcga_ck_4947_01	Tumor		0.854	0.341	0.301	0.182	0.103	0.02	0.019	0.045	0.067	0.222	0.264	0.559	0.028	female	white	46	sigmoid colon	no	null	null	null	null	null	with tumor	stage iiib	null	null	null	no	no	no	null	null	null	no	null	null	3	0	m0	n1	t4	2.5	null	rx	no	null
tcga_ck_4948_01	Tumor		0.876	0.262	0.528	0.233	0.269	0.154	0.031	0.077	0.269	0.515	0.534	0.716	0.0873333	female	white	45	sigmoid colon	no	null	null	no	no	null	tumor free	stage iii	null	1	null	no	no	no	null	null	null	yes	0	null	3	0	m0	n1	t3	1.2	null	r0	no	null
tcga_ck_4950_01	Tumor		0.843	0.339	0.668	0.573	0.552	0.253	0.044	0.096	0.448	0.56	0.604	0.895	0.131	female	black or african american	68	cecum	no	null	no	null	no	no	tumor free	stage iiib	null	25	colon mucinous adenocarcinoma	no	no	no	null	null	null	no	null	null	1	0	m0	n1	t3	null	null	r1	no	null
tcga_ck_4952_01	Tumor		0.668	0.111	0.464	0.207	0.301	0.298	0.14	0.417	0.242	0.606	0.69	0.5	0.285	female	white	48	ascending colon	no	null	no	no	null	no	tumor free	stage iiic	null	21	colon mucinous adenocarcinoma	no	no	no	null	null	null	no	0	null	5	0	m0	n2	t4	null	null	rx	no	null
tcga_ck_5913_01	Tumor		0.913	0.233	0.523	0.402	0.333	0.388	0.473	0.505	0.485	0.625	0.586	0.909	0.455333	female	white	58	cecum	no	null	no	yes	no	no	tumor free	stage iia	normal	2	null	no	no	no	null	msh6-expressed	null	no	9	null	null	null	mx	n0	t3	0.6	complete remission/response	rx	no	null
tcga_ck_5914_01	Tumor		0.902	0.597	0.868	0.264	0.49	0.361	0.496	0.579	0.388	0.545	0.632	0.911	0.478667	male	white	81	sigmoid colon	no	null	no	null	null	no	null	stage iiib	null	25	null	no	no	no	null	null	null	no	null	null	null	null	mx	n1	t3	null	null	rx	no	null
tcga_ck_5916_01	Tumor		0.883	0.276	0.65	0.346	0.58	0.382	0.558	0.659	0.477	0.519	0.632	0.876	0.533	female	white	71	cecum	no	null	yes	null	yes	no	with tumor	stage i	null	null	null	yes	no	no	null	null	null	no	null	null	null	null	m0	n0	t1	3.2	progressive disease	rx	no	null
tcga_ck_6746_01	Tumor		0.923	0.177	0.531	0.276	0.586	0.508	0.298	0.585	0.284	0.701	0.588	0.931	0.463667	female	white	84	cecum	no	null	no	null	null	yes	tumor free	stage iib	null	20	null	no	no	no	null	pms2-expressed	null	no	null	null	null	null	mx	n0	t4b	null	null	rx	no	null
tcga_ck_6747_01	Tumor		0.837	0.482	0.631	0.426	0.485	0.358	0.376	0.487	0.425	0.46	0.503	0.887	0.407	female	white	87	cecum	no	null	no	null	no	no	tumor free	stage iia	null	null	null	no	no	no	null	null	null	no	null	null	null	null	mx	n0	t3	0.9	null	rx	no	null
tcga_ck_6748_01	Tumor		0.899	0.658	0.881	0.618	0.34	0.013	0.018	0.075	0.127	0.511	0.543	0.888	0.0353333	female	white	45	sigmoid colon	no	yes	no	no	null	no	with tumor	stage iv	null	26	colon mucinous adenocarcinoma	no	no	yes	12	null	null	no	0	null	null	null	m1	n1	t3	400.26	null	rx	no	null
tcga_ck_6751_01	Tumor		0.9	0.331	0.674	0.406	0.631	0.344	0.394	0.515	0.598	0.63	0.735	0.945	0.417667	female	white	88	ascending colon	no	null	no	null	no	no	tumor free	stage i	null	null	colon mucinous adenocarcinoma	no	no	no	null	null	null	no	null	null	null	null	mx	n0	t2	1.3	null	rx	no	null
tcga_cm_4743_01	Tumor		0.834	0.34	0.629	0.344	0.642	0.204	0.289	0.435	0.3	0.496	0.552	0.877	0.309333	male	white	69	hepatic flexure	no	null	yes	null	no	no	tumor free	stage iia	null	null	null	no	no	no	null	null	null	no	null	0	0	null	m0	n0	t3	4	null	r0	no	no
tcga_cm_4744_01	Tumor		0.862	0.374	0.712	0.432	0.307	0.011	0.021	0.05	0.18	0.377	0.525	0.92	0.0273333	male	white	69	cecum	yes	null	yes	null	no	no	tumor free	stage i	null	null	null	yes	no	no	null	null	null	no	null	0	0	null	m0	n0	t2	0.9	null	r0	no	no
tcga_cm_4746_01	Tumor		0.837	0.329	0.584	0.296	0.57	0.223	0.047	0.249	0.28	0.444	0.535	0.88	0.173	male	black or african american	61	sigmoid colon	yes	null	no	null	no	no	tumor free	stage i	null	null	null	yes	no	no	null	null	null	no	null	0	0	null	m0	n0	t2	2.2	null	r0	no	no
tcga_cm_4748_01	Tumor		0.836	0.529	0.741	0.514	0.47	0.276	0.275	0.37	0.359	0.475	0.561	0.917	0.307	male	white	53	transverse colon	no	null	yes	null	no	no	tumor free	stage iiib	null	null	colon mucinous adenocarcinoma	yes	no	no	null	msh6-not expressed	null	yes	null	0	1	null	m0	n1a	t4a	2	null	r0	yes	no
tcga_cm_4751_01	Tumor		0.887	0.288	0.586	0.442	0.493	0.325	0.338	0.434	0.338	0.57	0.62	0.86	0.365667	male	white	62	cecum	no	null	yes	null	no	yes	tumor free	stage iiib	null	null	null	no	no	no	null	null	null	no	null	0	3	null	m0	n1b	t3	4.2	null	r0	no	no
tcga_cm_5341_01	Tumor		0.88	0.615	0.814	0.579	0.591	0.335	0.366	0.455	0.421	0.552	0.674	0.895	0.385333	female	white	82	sigmoid colon	no	null	yes	null	no	no	tumor free	stage iiia	null	null	null	yes	no	no	null	null	null	no	null	0	1	null	m0	n1a	t2	16.7	null	r0	yes	yes
tcga_cm_5348_01	Tumor		0.921	0.352	0.768	0.376	0.288	0.256	0.085	0.299	0.143	0.456	0.407	0.928	0.213333	male	white	72	cecum	yes	null	yes	null	no	yes	tumor free	stage iiib	null	null	null	yes	no	no	null	null	null	no	null	0	1	null	m0	n1a	t3	3.6	null	r0	no	no
tcga_cm_5349_01	Tumor		0.904	0.556	0.575	0.404	0.566	0.22	0.327	0.536	0.448	0.562	0.611	0.883	0.361	female	white	68	cecum	no	null	no	null	no	no	tumor free	stage iia	null	null	null	no	no	no	null	msh6-not expressed	null	no	null	0	0	null	m0	n0	t3	3	null	r0	no	yes
tcga_cm_5863_01	Tumor		0.837	0.262	0.492	0.348	0.426	0.341	0.137	0.358	0.394	0.501	0.573	0.861	0.278667	female	white	60	ascending colon	no	null	no	null	no	yes	tumor free	stage iiib	null	null	colon mucinous adenocarcinoma	no	no	no	null	null	null	yes	null	0	3	null	m0	n1b	t3	4.7	null	r0	no	yes
tcga_cm_5868_01	Tumor		0.872	0.437	0.729	0.473	0.325	0.013	0.018	0.042	0.287	0.574	0.675	0.895	0.0243333	female	white	59	sigmoid colon	no	no	yes	null	no	yes	with tumor	stage iva	normal	null	null	no	no	yes	null	null	null	yes	null	0	1	null	m1a	n1a	t4a	93	null	r0	no	yes
tcga_cm_6162_01	Tumor		0.9	0.305	0.427	0.281	0.165	0.018	0.024	0.044	0.252	0.517	0.604	0.861	0.0286667	female	white	48	ascending colon	yes	null	yes	null	no	yes	tumor free	stage iiib	null	null	colon mucinous adenocarcinoma	no	no	no	null	msh6-expressed	null	no	null	1	1	null	m0	n1a	t3	1.1	null	r0	no	yes
tcga_cm_6165_01	Tumor		0.914	0.525	0.839	0.516	0.452	0.116	0.032	0.138	0.39	0.643	0.739	0.911	0.0953333	male	white	74	sigmoid colon	no	null	no	null	no	no	tumor free	stage iia	null	null	null	no	no	no	null	null	null	no	null	0	0	null	m0	n0	t3	1.9	null	r0	no	yes
tcga_cm_6166_01	Tumor		0.896	0.632	0.822	0.715	0.755	0.437	0.635	0.812	0.655	0.67	0.761	0.92	0.628	female	white	48	ascending colon	no	null	no	null	no	no	tumor free	stage i	null	null	null	no	no	no	null	msh6-not expressed	null	no	null	0	0	null	m0	n0	t2	1.3	null	r0	no	no
tcga_cm_6168_01	Tumor		0.908	0.378	0.766	0.382	0.414	0.175	0.212	0.337	0.437	0.5	0.596	0.917	0.241333	female	black or african american	84	ascending colon	no	null	no	null	no	no	tumor free	stage iia	null	null	null	no	no	no	null	null	null	no	null	0	0	null	m0	n0	t3	7.8	null	r0	no	yes
tcga_cm_6170_01	Tumor		0.876	0.595	0.817	0.586	0.218	0.018	0.021	0.032	0.063	0.332	0.482	0.836	0.0236667	female	white	73	descending colon	yes	null	no	null	no	no	tumor free	stage i	null	null	null	yes	no	no	null	null	null	no	null	0	0	null	m0	n0	t2	0.8	null	r0	no	yes
tcga_cm_6171_01	Tumor		0.899	0.386	0.525	0.407	0.672	0.382	0.059	0.217	0.623	0.696	0.766	0.816	0.219333	female	white	77	ascending colon	no	null	no	null	no	no	tumor free	stage i	null	null	null	no	no	no	null	null	null	no	null	0	0	null	m0	n0	t2	2	null	r0	no	yes
tcga_cm_6172_01	Tumor		0.908	0.584	0.813	0.547	0.714	0.482	0.689	0.715	0.684	0.661	0.793	0.898	0.628667	female	white	70	sigmoid colon	no	null	no	null	no	no	tumor free	stage iiib	null	null	null	no	no	no	null	null	null	no	null	0	1	null	m0	n1a	t3	2.8	null	r0	no	yes
tcga_cm_6674_01	Tumor		0.858	0.294	0.355	0.42	0.405	0.334	0.133	0.306	0.403	0.527	0.628	0.93	0.257667	male	white	39	hepatic flexure	no	null	no	null	no	no	tumor free	stage iia	null	null	null	no	no	no	null	msh6-not expressed	null	no	null	1	0	null	m0	n0	t3	1.1	null	r0	no	yes
tcga_cm_6675_01	Tumor		0.912	0.136	0.882	0.597	0.766	0.611	0.545	0.618	0.78	0.534	0.568	0.945	0.591333	male	black or african american	35	cecum	no	null	no	null	yes	yes	tumor free	stage ivb	null	null	null	no	no	no	null	msh6-not expressed	null	yes	null	0	12	null	m1b	n2b	t3	2	null	r0	no	yes
tcga_cm_6676_01	Tumor		0.814	0.482	0.481	0.271	0.279	0.15	0.048	0.126	0.14	0.244	0.282	0.532	0.108	male	white	82	sigmoid colon	no	null	yes	null	no	no	tumor free	stage i	null	null	null	no	no	no	null	null	null	no	null	0	0	1	m0	n0	t2	4.5	null	r0	no	yes
tcga_cm_6679_01	Tumor		0.889	0.474	0.749	0.445	0.416	0.052	0.02	0.054	0.448	0.544	0.651	0.9	0.042	male	white	58	sigmoid colon	no	null	no	null	no	no	tumor free	stage iia	null	40	null	no	no	no	null	msh6-not expressed	null	no	null	0	0	null	m0	n0	t3	2.3	null	r0	no	yes
tcga_cm_6680_01	Tumor		0.893	0.445	0.831	0.527	0.687	0.214	0.512	0.581	0.446	0.669	0.725	0.769	0.435667	female	white	78	cecum	no	null	no	null	no	no	tumor free	stage iiib	null	null	null	no	no	no	null	null	null	no	null	0	4	null	m0	n2a	t3	1.4	null	r0	no	yes
tcga_d5_5537_01	Tumor		0.889	0.662	0.866	0.573	0.687	0.51	0.67	0.681	0.636	0.56	0.762	0.896	0.620333	male	white	83	ascending colon	yes	null	no	null	yes	no	with tumor	null	null	null	null	no	no	no	null	null	null	null	null	0	7	null	mx	n2	t3	null	complete remission/response	rx	no	yes
tcga_d5_5538_01	Tumor		0.931	0.311	0.762	0.412	0.494	0.268	0.236	0.55	0.342	0.616	0.714	0.88	0.351333	female	white	60	cecum	no	null	no	null	yes	no	tumor free	stage iiib	null	50	null	no	no	no	null	null	null	no	null	0	3	null	m0	n1b	t3	4.11	null	r0	no	yes
tcga_d5_5540_01	Tumor		0.896	0.74	0.884	0.743	0.838	0.462	0.788	0.876	0.813	0.854	0.833	0.81	0.708667	male	white	73	cecum	no	null	no	null	no	no	tumor free	stage iia	null	70	null	no	no	no	null	null	null	no	null	0	0	0	m0	n0	t3	1.7	null	r0	no	yes
tcga_d5_5541_01	Tumor		0.928	0.483	0.73	0.555	0.516	0.172	0.134	0.366	0.571	0.65	0.736	0.887	0.224	male	white	63	sigmoid colon	no	null	no	null	no	no	tumor free	stage iiib	null	36	null	no	no	no	null	null	null	no	null	0	1	0	m0	n1a	t3	2.3	null	r0	no	yes
tcga_d5_6529_01	Tumor		0.908	0.434	0.646	0.481	0.573	0.351	0.415	0.587	0.466	0.62	0.649	0.882	0.451	male	white	69	null	no	null	no	null	yes	yes	with tumor	stage iia	null	50	null	null	no	no	null	null	null	no	null	0	0	null	m0	n0	t3	8.4	null	r0	null	yes
tcga_d5_6530_01	Tumor		0.692	0.203	0.834	0.456	0.663	0.048	0.06	0.248	0.288	0.64	0.695	0.66	0.118667	male	white	53	null	no	null	no	null	no	yes	tumor free	stage i	null	40	null	null	no	no	null	null	null	no	null	null	0	null	m0	n0	t2	3.5	null	r0	null	yes
tcga_d5_6532_01	Tumor		0.867	0.586	0.809	0.629	0.21	0.36	0.3	0.4	0.34	0.431	0.577	0.896	0.353333	male	white	61	sigmoid colon	null	null	no	null	no	no	tumor free	stage iia	null	10	null	no	no	no	null	null	null	no	null	null	0	0	m0	n0	t3	1.7	null	r0	null	yes
tcga_d5_6533_01	Tumor		0.885	0.455	0.71	0.44	0.425	0.337	0.388	0.531	0.446	0.634	0.677	0.908	0.418667	female	white	68	transverse colon	no	null	no	null	no	yes	null	null	null	0	null	no	no	no	null	null	null	no	null	0	0	null	m0	n0	t4b	228.8	complete remission/response	r0	null	yes
tcga_d5_6534_01	Tumor		0.899	0.285	0.589	0.254	0.343	0.251	0.099	0.252	0.352	0.507	0.568	0.744	0.200667	female	white	62	ascending colon	yes	null	no	null	no	yes	tumor free	stage iia	null	null	colon mucinous adenocarcinoma	yes	no	no	null	null	null	no	null	null	0	null	m0	n0	t3	0.9	complete remission/response	r0	null	yes
tcga_d5_6537_01	Tumor		0.896	0.209	0.801	0.358	0.354	0.324	0.321	0.434	0.635	0.625	0.742	0.914	0.359667	male	white	64	transverse colon	yes	null	yes	null	yes	yes	with tumor	stage iiib	null	18	null	null	no	no	null	null	null	no	null	0	1	null	mx	n1a	t3	2.7	null	r0	null	yes
tcga_d5_6538_01	Tumor		0.516	0.252	0.084	0.77	0.508	0.619	0.888	0.904	0.845	0.767	0.838	0.935	0.803667	female	white	79	hepatic flexure	no	null	no	null	no	no	tumor free	stage iiib	null	null	null	no	no	no	null	null	null	no	null	null	10	0	m0	n2	t3	23.5	null	r0	no	yes
tcga_d5_6539_01	Tumor		0.832	0.396	0.543	0.374	0.448	0.216	0.055	0.203	0.353	0.526	0.447	0.883	0.158	female	white	45	transverse colon	null	null	no	null	no	yes	tumor free	null	null	null	null	null	no	no	null	null	null	no	null	null	0	null	m0	n0	t3	1.1	null	r0	null	yes
tcga_d5_6540_01	Tumor		0.886	0.226	0.618	0.502	0.504	0.338	0.571	0.574	0.518	0.63	0.715	0.92	0.494333	male	white	66	cecum	yes	null	no	null	no	no	tumor free	stage i	null	null	colon mucinous adenocarcinoma	no	no	no	null	null	null	no	null	null	0	0	m0	n0	t2	2	null	r0	null	yes
tcga_d5_6541_01	Tumor		0.871	0.24	0.509	0.353	0.497	0.022	0.019	0.061	0.483	0.542	0.577	0.917	0.034	male	white	49	splenic flexure	null	null	no	null	no	no	tumor free	stage iia	null	30	null	null	no	no	null	null	null	no	null	null	0	0	m0	n0	t3	2	null	r0	no	yes
tcga_d5_6898_01	Tumor		0.854	0.538	0.361	0.23	0.076	0.016	0.028	0.04	0.074	0.191	0.233	0.565	0.028	female	white	51	sigmoid colon	no	null	no	no	no	no	tumor free	stage i	null	23	null	no	no	no	null	null	null	no	null	0	0	null	m0	n0	t2	8.1	null	r0	no	yes
tcga_d5_6920_01	Tumor		0.803	0.462	0.419	0.291	0.218	0.022	0.028	0.058	0.175	0.383	0.377	0.648	0.036	female	white	77	sigmoid colon	no	null	no	null	no	no	tumor free	stage iia	null	null	null	no	no	no	null	null	null	no	null	0	0	0	m0	n0	t3	1.7	null	r0	no	yes
tcga_d5_6924_01	Tumor		0.874	0.531	0.74	0.479	0.419	0.322	0.269	0.393	0.23	0.386	0.46	0.882	0.328	male	white	68	sigmoid colon	no	null	no	no	no	no	tumor free	stage iia	null	null	null	no	no	no	null	null	null	no	null	0	0	null	m0	n0	t3	3.1	null	r0	no	yes
tcga_d5_6927_01	Tumor		0.886	0.336	0.699	0.436	0.237	0.02	0.027	0.048	0.127	0.284	0.334	0.881	0.0316667	male	white	34	transverse colon	no	null	no	no	null	no	tumor free	stage iia	null	13	null	no	no	no	null	null	null	no	null	1	0	null	m0	n0	t3	0.9	null	r0	no	yes
tcga_d5_6928_01	Tumor		0.763	0.34	0.445	0.3	0.41	0.213	0.229	0.349	0.212	0.462	0.449	0.622	0.263667	male	white	80	ascending colon	no	null	no	no	no	no	tumor free	stage iia	null	65	colon mucinous adenocarcinoma	no	no	no	null	null	null	no	null	0	0	null	m0	n0	t3	1.8	null	r0	no	yes
tcga_d5_6930_01	Tumor		0.873	0.258	0.729	0.478	0.511	0.446	0.493	0.534	0.38	0.517	0.606	0.89	0.491	male	white	67	ascending colon	yes	null	no	null	no	yes	null	stage iia	null	40	colon mucinous adenocarcinoma	no	no	no	null	null	null	no	null	0	0	0	m0	n0	t3	3	null	r0	no	yes
tcga_d5_6931_01	Tumor		0.826	0.262	0.44	0.352	0.455	0.361	0.414	0.49	0.377	0.594	0.562	0.768	0.421667	male	white	77	transverse colon	no	null	yes	null	no	yes	tumor free	stage iiic	null	null	null	no	no	no	null	null	null	no	null	null	4	null	m0	n2	t4b	6.9	null	r0	no	yes
tcga_d5_7000_01	Tumor		0.886	0.255	0.699	0.29	0.423	0.364	0.585	0.649	0.397	0.616	0.722	0.733	0.532667	female	white	79	cecum	no	null	no	no	no	no	tumor free	stage i	null	30	colon mucinous adenocarcinoma	no	no	no	null	null	null	no	null	0	0	null	m0	n0	t2	2.4	null	r0	no	yes
tcga_dm_a0x9_01	Tumor		0.908	0.293	0.595	0.473	0.523	0.442	0.631	0.693	0.515	0.674	0.774	0.926	0.588667	female	white	71	null	yes	yes	no	no	no	null	null	stage iia	normal	null	null	no	no	yes	12	null	null	null	0	0	0	null	m0	n0	t3	null	null	null	no	no
tcga_dm_a0xd_01	Tumor		0.849	0.453	0.84	0.527	0.67	0.44	0.553	0.598	0.524	0.62	0.714	0.943	0.530333	male	white	65	null	yes	yes	no	no	yes	null	null	stage iia	normal	null	null	no	no	yes	13	null	null	null	0	0	0	null	m0	n0	t3	null	null	null	no	no
tcga_dm_a0xf_01	Tumor		0.905	0.442	0.632	0.394	0.47	0.2	0.289	0.417	0.292	0.438	0.457	0.786	0.302	female	white	68	null	null	yes	no	no	no	null	null	stage iiic	null	null	null	no	no	yes	13	null	null	null	0	0	4	null	m0	n2	t3	null	null	null	no	no
tcga_dm_a1d0_01	Tumor		0.689	0.428	0.39	0.157	0.043	0.011	0.018	0.021	0.052	0.125	0.19	0.676	0.0166667	female	white	79	sigmoid colon	null	yes	no	no	no	null	null	stage iia	normal	null	null	no	no	yes	12	null	null	null	0	0	2	null	m0	n0	t3	null	null	null	no	no
tcga_dm_a1d4_01	Tumor		0.885	0.374	0.891	0.216	0.329	0.466	0.615	0.79	0.707	0.737	0.794	0.948	0.623667	male	white	80	cecum	null	null	no	no	yes	null	null	stage iia	normal	null	null	null	no	no	null	null	null	null	0	0	0	null	m0	n0	t3	null	null	null	no	no
tcga_dm_a1d6_01	Tumor		0.893	0.148	0.708	0.358	0.606	0.528	0.642	0.616	0.565	0.749	0.632	0.939	0.595333	male	white	88	splenic flexure	null	yes	no	no	no	null	null	stage iia	normal	null	colon mucinous adenocarcinoma	no	no	yes	12	null	null	null	0	0	0	null	m0	n0	t3	null	null	null	no	no
tcga_dm_a1d7_01	Tumor		0.89	0.543	0.719	0.531	0.607	0.303	0.285	0.419	0.604	0.64	0.696	0.927	0.335667	male	white	82	sigmoid colon	null	no	no	no	yes	null	null	stage iia	normal	null	null	null	no	yes	null	null	null	null	0	0	0	null	m0	n0	t3	null	null	null	no	no
tcga_dm_a1d9_01	Tumor		0.918	0.495	0.572	0.257	0.53	0.272	0.359	0.493	0.595	0.457	0.777	0.816	0.374667	female	white	67	cecum	yes	null	no	no	no	null	null	stage iia	null	null	null	no	no	no	null	null	null	null	0	1	0	null	m0	n0	t3	null	null	null	no	no
tcga_dm_a1da_01	Tumor		0.366	0.074	0.899	0.716	0.539	0.53	0.792	0.847	0.782	0.763	0.81	0.695	0.723	female	white	71	cecum	null	no	null	no	no	null	null	stage iiic	normal	null	null	null	no	yes	null	null	null	null	1	0	5	null	m0	n2	t3	null	null	null	no	no
tcga_dm_a1ha_01	Tumor		0.838	0.267	0.062	0.449	0.802	0.743	0.904	0.823	0.749	0.804	0.866	0.931	0.823333	male	white	82	ascending colon	yes	yes	null	no	no	null	null	stage iiic	normal	null	null	yes	no	yes	12	null	null	null	0	0	4	null	m0	n2	t3	null	null	null	no	no
tcga_dm_a1hb_01	Tumor		0.812	0.187	0.794	0.278	0.59	0.29	0.561	0.59	0.531	0.601	0.66	0.475	0.480333	male	white	75	transverse colon	no	no	no	yes	no	null	null	stage iiib	abnormal	null	null	no	no	yes	null	null	null	null	5	0	1	null	m0	n1	t3	null	null	null	no	no
tcga_dm_a280_01	Tumor		0.876	0.356	0.427	0.301	0.434	0.347	0.28	0.415	0.304	0.468	0.481	0.736	0.347333	female	white	70	ascending colon	no	yes	no	no	no	null	null	stage iia	normal	null	colon mucinous adenocarcinoma	no	no	yes	12	null	null	null	0	0	0	null	m0	n0	t3	null	null	null	no	no
tcga_dm_a282_01	Tumor		0.922	0.611	0.846	0.518	0.528	0.057	0.437	0.516	0.26	0.585	0.567	0.942	0.336667	female	white	60	hepatic flexure	no	no	no	no	no	null	null	stage iia	normal	null	null	no	no	yes	null	null	null	null	0	0	0	null	m0	n0	t3	null	null	null	no	no
tcga_dm_a288_01	Tumor		0.676	0.172	0.863	0.621	0.356	0.025	0.047	0.041	0.614	0.614	0.678	0.93	0.0376667	male	white	68	cecum	null	yes	no	no	yes	null	null	stage iiic	null	null	colon mucinous adenocarcinoma	no	no	yes	13	null	null	null	0	0	4	null	m0	n2	t3	null	null	null	no	no
tcga_dm_a28c_01	Tumor		0.892	0.726	0.553	0.753	0.573	0.025	0.015	0.045	0.764	0.699	0.802	0.877	0.0283333	male	white	74	sigmoid colon	yes	null	null	null	yes	null	null	stage iia	null	null	null	no	no	no	null	null	null	null	0	1	0	null	m0	n0	t3	null	null	null	no	no
tcga_dm_a28e_01	Tumor		0.665	0.509	0.505	0.203	0.062	0.016	0.018	0.034	0.04	0.194	0.27	0.859	0.0226667	female	white	72	sigmoid colon	yes	yes	no	null	no	null	null	stage iia	normal	null	null	no	no	yes	12	null	null	null	null	0	0	null	m0	n0	t3	null	null	null	no	no
tcga_dm_a28f_01	Tumor		0.916	0.481	0.786	0.456	0.672	0.029	0.022	0.042	0.521	0.617	0.694	0.91	0.031	male	white	73	sigmoid colon	yes	no	null	no	no	null	null	stage iiib	normal	null	null	yes	no	yes	null	null	null	null	0	2	1	null	m0	n1	t3	null	null	null	no	no
tcga_dm_a28g_01	Tumor		0.8	0.411	0.575	0.418	0.628	0.435	0.594	0.536	0.52	0.648	0.718	0.882	0.521667	male	white	75	ascending colon	yes	no	no	no	no	null	null	stage iia	normal	null	null	no	no	yes	null	null	null	null	0	1	0	null	m0	n0	t3	null	null	null	no	no
tcga_f4_6460_01	Tumor		0.933	0.726	0.869	0.699	0.527	0.014	0.019	0.041	0.372	0.588	0.751	0.91	0.0246667	female	white	51	sigmoid colon	no	null	no	null	no	no	with tumor	stage iiib	null	null	null	no	no	no	null	null	null	no	null	null	1	0	m0	n1	t3	null	null	r0	no	yes
tcga_f4_6461_01	Tumor		0.905	0.483	0.601	0.464	0.607	0.258	0.357	0.494	0.463	0.649	0.716	0.932	0.369667	female	white	41	hepatic flexure	no	null	no	null	yes	no	with tumor	stage iiic	null	null	null	no	no	no	null	null	null	no	null	null	5	0	m0	n2	t4b	null	null	r0	no	yes
tcga_f4_6463_01	Tumor		0.881	0.509	0.807	0.539	0.294	0.017	0.018	0.06	0.244	0.435	0.634	0.92	0.0316667	male	white	51	transverse colon	null	null	no	null	no	no	tumor free	stage iia	null	null	colon mucinous adenocarcinoma	null	no	no	null	null	null	no	null	0	0	0	m0	n0	t3	null	null	r0	no	yes
tcga_f4_6569_01	Tumor		0.886	0.341	0.618	0.433	0.547	0.268	0.397	0.495	0.452	0.548	0.579	0.91	0.386667	male	white	60	transverse colon	null	null	no	null	no	no	tumor free	stage i	null	null	null	null	no	no	null	null	null	no	null	0	0	0	m0	n0	t2	null	null	r0	no	yes
tcga_f4_6570_01	Tumor		0.791	0.176	0.503	0.377	0.588	0.328	0.433	0.528	0.462	0.678	0.74	0.874	0.429667	female	white	78	transverse colon	null	null	no	null	no	no	tumor free	stage iia	null	null	null	null	no	no	null	null	null	no	null	0	0	0	m0	n0	t3	null	null	r0	no	yes
tcga_f4_6703_01	Tumor		0.871	0.382	0.579	0.345	0.276	0.023	0.025	0.093	0.188	0.327	0.37	0.882	0.047	male	white	64	ascending colon	no	null	no	null	no	no	tumor free	stage iia	null	null	null	no	no	null	null	null	null	no	null	0	0	null	m0	n0	t3	null	complete remission/response	r0	no	yes
tcga_f4_6805_01	Tumor		0.825	0.556	0.684	0.39	0.388	0.02	0.025	0.052	0.317	0.504	0.615	0.914	0.0323333	female	white	58	descending colon	no	null	no	null	no	no	tumor free	stage iia	null	null	null	no	no	no	null	null	null	no	null	null	null	null	m0	n0	t3	null	complete remission/response	r0	no	yes
tcga_f4_6806_01	Tumor		0.913	0.338	0.718	0.566	0.53	0.374	0.336	0.505	0.467	0.572	0.609	0.884	0.405	female	white	59	sigmoid colon	no	null	no	no	yes	no	tumor free	stage i	null	null	null	no	no	no	null	null	null	no	0	null	0	0	m0	n0	t2	null	complete remission/response	r0	no	yes
tcga_f4_6807_01	Tumor		0.916	0.483	0.709	0.469	0.44	0.356	0.286	0.446	0.369	0.543	0.635	0.931	0.362667	female	white	51	hepatic flexure	no	null	no	no	no	no	tumor free	stage iiic	null	null	null	no	no	no	null	null	null	no	0	null	12	12	m0	n2b	t3	null	complete remission/response	r0	no	yes
tcga_f4_6809_01	Tumor		0.913	0.585	0.725	0.5	0.506	0.337	0.324	0.51	0.587	0.575	0.66	0.92	0.390333	female	white	52	sigmoid colon	no	null	no	null	no	no	with tumor	stage iva	null	null	null	null	no	no	null	null	null	no	null	0	3	null	m1	n1	t3	null	null	r0	no	yes
tcga_f4_6854_01	Tumor		0.89	0.558	0.77	0.586	0.642	0.418	0.591	0.603	0.525	0.612	0.718	0.916	0.537333	female	white	77	sigmoid colon	no	no	no	null	no	no	tumor free	stage iia	null	null	null	no	no	no	null	null	null	no	0	null	0	0	m0	n0	t3	null	complete remission/response	r0	no	yes
tcga_f4_6855_01	Tumor		0.83	0.442	0.653	0.337	0.485	0.388	0.42	0.458	0.321	0.585	0.687	0.9	0.422	female	white	70	sigmoid colon	no	null	no	null	no	no	tumor free	stage iia	null	null	null	null	no	null	null	null	null	no	null	0	0	null	m0	n0	t3	null	complete remission/response	r0	no	yes
tcga_f4_6856_01	Tumor		0.576	0.252	0.617	0.42	0.484	0.419	0.458	0.554	0.43	0.56	0.628	0.874	0.477	male	white	45	cecum	null	null	no	null	no	no	tumor free	stage i	null	null	colon mucinous adenocarcinoma	null	no	no	null	null	null	no	null	0	0	0	m0	n0	t2	null	complete remission/response	r0	no	yes
tcga_g4_6293_01	Tumor		0.89	0.402	0.522	0.535	0.602	0.206	0.151	0.332	0.236	0.595	0.674	0.904	0.229667	female	white	49	transverse colon	yes	null	no	yes	no	no	tumor free	stage iii	null	null	null	no	no	no	null	msh6-not expressed	null	no	null	1	1	null	m0	n1	t3	null	null	r0	no	no
tcga_g4_6294_01	Tumor		0.922	0.536	0.864	0.548	0.815	0.587	0.733	0.645	0.837	0.783	0.798	0.738	0.655	male	white	75	cecum	yes	null	no	null	yes	no	with tumor	stage iv	null	null	null	no	no	no	null	null	null	no	null	0	2	null	m1	n1	t3	null	null	r0	no	no
tcga_g4_6298_01	Tumor		0.683	0.244	0.247	0.172	0.164	0.014	0.018	0.049	0.133	0.265	0.258	0.46	0.027	male	black or african american	90	cecum	no	null	no	null	yes	yes	with tumor	stage iiib	null	null	null	no	no	no	null	null	null	no	null	0	1	null	mx	n1	t4a	null	null	r0	no	no
tcga_g4_6299_01	Tumor		0.893	0.301	0.754	0.5	0.374	0.018	0.026	0.029	0.1	0.255	0.287	0.904	0.0243333	male	white	69	descending colon	no	null	yes	null	no	no	tumor free	stage iiic	null	null	null	no	no	no	null	null	null	no	null	0	8	null	m0	n2	t3	null	null	r0	no	no
tcga_g4_6302_01	Tumor		0.885	0.46	0.571	0.332	0.366	0.198	0.125	0.222	0.24	0.367	0.475	0.917	0.181667	female	white	90	cecum	yes	null	yes	null	no	yes	tumor free	stage iia	null	1	colon mucinous adenocarcinoma	no	no	no	null	null	null	no	null	0	0	null	m0	n0	t3	null	null	r0	no	no
tcga_g4_6303_01	Tumor		0.88	0.61	0.82	0.615	0.672	0.239	0.192	0.263	0.468	0.558	0.638	0.925	0.231333	female	white	54	sigmoid colon	yes	no	yes	null	yes	no	with tumor	stage iv	null	null	null	no	no	yes	null	null	null	yes	null	0	1	null	m1	n1	t3	3.8	null	r0	no	no
tcga_g4_6304_01	Tumor		0.826	0.452	0.397	0.182	0.436	0.254	0.219	0.363	0.19	0.455	0.491	0.925	0.278667	female	white	66	transverse colon	no	null	no	null	yes	no	tumor free	stage iib	null	null	null	no	no	no	null	null	null	no	null	0	0	null	m0	n0	t4	4.4	null	r0	no	no
tcga_g4_6306_01	Tumor		0.901	0.551	0.8	0.552	0.588	0.507	0.551	0.626	0.594	0.762	0.823	0.866	0.561333	male	white	71	ascending colon	no	null	null	null	no	no	tumor free	null	null	15	null	yes	no	no	null	null	null	no	null	1	0	null	m0	n0	t2	2.7	null	r0	no	no
tcga_g4_6307_01	Tumor		0.864	0.719	0.797	0.508	0.088	0.015	0.018	0.044	0.052	0.245	0.271	0.787	0.0256667	female	white	37	sigmoid colon	yes	null	yes	no	no	no	tumor free	stage iiib	null	null	null	null	no	no	null	msh6-expressed	null	no	null	0	2	null	m0	n1	t3	10.2	null	r0	no	no
tcga_g4_6309_01	Tumor		0.918	0.312	0.603	0.468	0.123	0.01	0.016	0.043	0.42	0.676	0.789	0.696	0.023	female	black or african american	40	sigmoid colon	yes	null	no	yes	yes	no	tumor free	stage iiib	null	null	null	no	no	no	null	msh6-expressed	null	no	null	0	2	null	m0	n1	t3	null	null	r0	no	no
tcga_g4_6310_01	Tumor		0.896	0.553	0.806	0.504	0.63	0.363	0.498	0.616	0.454	0.582	0.695	0.915	0.492333	male	white	69	cecum	no	null	no	no	no	no	tumor free	stage iiib	null	8	null	no	no	no	null	msh6-expressed	null	no	null	0	1	null	m0	n1	t3	null	null	r0	yes	no
tcga_g4_6311_01	Tumor		0.886	0.437	0.723	0.344	0.542	0.268	0.31	0.438	0.486	0.584	0.642	0.873	0.338667	male	white	80	ascending colon	no	null	yes	no	no	yes	tumor free	stage iii	null	null	null	no	no	no	null	msh6-expressed	null	no	null	0	1	null	mx	n1	t3	0.9	null	r0	no	no
tcga_g4_6314_01	Tumor		0.831	0.418	0.625	0.344	0.561	0.29	0.268	0.382	0.357	0.538	0.665	0.927	0.313333	female	white	76	cecum	yes	no	yes	null	yes	no	with tumor	stage iv	normal	null	null	no	no	yes	null	null	null	yes	null	0	50	null	m1	n2	t3	null	null	r0	no	no
tcga_g4_6315_01	Tumor		0.861	0.633	0.703	0.502	0.274	0.016	0.021	0.052	0.162	0.337	0.462	0.836	0.0296667	male	white	66	descending colon	yes	no	no	null	no	yes	tumor free	stage iv	null	1	null	no	no	yes	null	null	null	no	null	null	1	null	m1	n1	t3	43.4	null	r0	no	no
tcga_g4_6320_01	Tumor		0.882	0.287	0.847	0.467	0.495	0.428	0.601	0.657	0.613	0.696	0.763	0.857	0.562	male	white	73	hepatic flexure	yes	null	yes	null	no	no	tumor free	stage iii	null	null	null	no	no	no	null	null	null	no	null	0	2	null	mx	n1	t3	2.7	null	r0	no	no
tcga_g4_6321_01	Tumor		0.859	0.311	0.614	0.47	0.47	0.32	0.468	0.568	0.417	0.549	0.592	0.843	0.452	female	white	60	cecum	yes	null	no	yes	no	no	tumor free	stage iii	null	110	null	yes	no	no	null	msh6-expressed	null	no	null	0	3	null	mx	n1	t2	3.4	null	r0	no	no
tcga_g4_6322_01	Tumor		0.87	0.13	0.311	0.148	0.244	0.26	0.4	0.515	0.253	0.679	0.671	0.566	0.391667	male	white	65	descending colon	yes	null	yes	null	yes	no	with tumor	stage iiib	null	null	colon mucinous adenocarcinoma	no	no	no	null	null	null	no	null	0	2	null	mx	n1	t3	4.2	null	r0	null	no
tcga_g4_6323_01	Tumor		0.829	0.412	0.635	0.426	0.454	0.203	0.182	0.4	0.432	0.576	0.61	0.899	0.261667	male	black or african american	50	cecum	no	null	no	null	no	no	tumor free	stage ia	null	null	null	no	no	no	null	null	null	no	null	0	0	null	mx	n0	tis	0.9	null	r0	no	no
tcga_g4_6586_01	Tumor		0.872	0.245	0.768	0.309	0.435	0.397	0.488	0.532	0.498	0.638	0.474	0.93	0.472333	female	white	73	ascending colon	no	null	yes	null	no	no	tumor free	stage iia	null	null	null	no	no	no	null	null	null	no	null	1	0	null	m0	n0	t3	null	null	r0	no	no
tcga_g4_6588_01	Tumor		0.889	0.234	0.839	0.325	0.522	0.371	0.364	0.65	0.464	0.645	0.544	0.927	0.461667	female	white	58	cecum	no	null	no	yes	no	no	tumor free	stage iia	null	null	null	yes	no	no	null	msh6-expressed	null	no	null	0	0	null	m0	n0	t3	2.8	null	r0	no	no
tcga_g4_6626_01	Tumor		0.88	0.575	0.898	0.522	0.641	0.329	0.445	0.635	0.609	0.659	0.718	0.928	0.469667	male	white	90	ascending colon	no	null	no	null	no	no	tumor free	stage iia	null	null	null	no	no	no	null	null	null	no	null	0	0	null	m0	n0	t3	null	null	r0	no	no
tcga_g4_6628_01	Tumor		0.822	0.283	0.537	0.348	0.394	0.348	0.402	0.459	0.374	0.559	0.631	0.802	0.403	male	white	78	cecum	yes	null	no	null	no	no	tumor free	stage i	null	null	null	no	no	no	null	null	null	no	null	0	0	null	m0	n0	t2	2.1	null	r0	no	no
tcga_nh_a50v_01	Tumor		0.862	0.251	0.73	0.315	0.456	0.398	0.366	0.57	0.526	0.548	0.622	0.926	0.444667	male	black or african american	69	cecum	no	null	no	no	no	no	tumor free	stage iiib	null	0.45	null	null	no	no	null	null	null	no	null	0	4	0	m0	n2a	t3	null	complete remission/response	r0	no	yes
tcga_nh_a5iv_01	Tumor		0.616	0.17	0.806	0.484	0.558	0.304	0.234	0.236	0.573	0.687	0.78	0.901	0.258	female	black or african american	90	transverse colon	no	null	no	null	null	no	null	stage iia	null	30	null	yes	no	no	null	null	null	no	null	0	0	0	mx	n0	t3	11.8	complete remission/response	r0	no	yes
tcga_nh_a6ga_01	Tumor		0.914	0.354	0.771	0.586	0.686	0.486	0.675	0.634	0.602	0.622	0.708	0.907	0.598333	male	black or african american	58	ascending colon	no	yes	yes	no	yes	no	with tumor	stage iiic	null	50	null	null	no	yes	12	null	null	yes	null	0	4	null	mx	n2a	t4a	null	progressive disease	r0	no	yes
tcga_nh_a6gb_01	Tumor		0.893	0.363	0.709	0.386	0.63	0.485	0.637	0.653	0.565	0.658	0.713	0.893	0.591667	female	black or african american	71	transverse colon	no	no	no	null	no	no	with tumor	stage iiic	null	25	null	null	no	yes	null	null	null	no	null	1	7	null	mx	n2b	t3	null	progressive disease	r0	no	yes
tcga_nh_a8f7_01	Tumor		0.536	0.406	0.342	0.234	0.064	0.013	0.024	0.031	0.056	0.268	0.287	0.535	0.0226667	female	black or african american	53	sigmoid colon	no	no	no	no	no	no	with tumor	stage iia	null	null	null	no	no	yes	null	msh6-expressed	null	no	null	0	0	0	mx	n0	t3	100.3	partial remission/response	r0	yes	yes
tcga_nh_a8f8_01	Tumor		0.744	0.395	0.505	0.291	0.419	0.019	0.025	0.044	0.188	0.403	0.468	0.66	0.0293333	male	black or african american	79	ascending colon	no	yes	yes	no	no	no	with tumor	stage iv	null	80	null	yes	no	yes	12	null	null	yes	null	0	15	null	m1	n2b	t4a	24.9	null	r0	no	yes
tcga_qg_a5yw_01	Tumor		0.858	0.299	0.435	0.393	0.248	0.396	0.674	0.676	0.292	0.521	0.702	0.9	0.582	female	black or african american	55	cecum	no	null	no	null	no	no	tumor free	stage iiic	null	165	colon mucinous adenocarcinoma	no	no	no	null	msh6-expressed	null	yes	null	0	11	null	mx	n2b	t3	11.37	complete remission/response	r0	no	no
tcga_qg_a5z2_01	Tumor		0.883	0.352	0.55	0.438	0.524	0.494	0.652	0.666	0.547	0.618	0.684	0.855	0.604	male	black or african american	61	cecum	yes	null	no	null	no	no	tumor free	stage i	null	null	null	no	no	no	null	null	null	null	null	0	0	null	m0	n0	t2	1.52	complete remission/response	r0	no	no
tcga_ss_a7ho_01	Tumor		0.919	0.244	0.229	0.178	0.316	0.424	0.078	0.378	0.405	0.71	0.832	0.753	0.293333	female	black or african american	44	cecum	no	null	yes	null	yes	no	with tumor	stage iib	null	1	null	no	no	no	null	null	null	no	null	0	0	0	m0	n0	t4a	0	complete remission/response	r0	no	no
tcga_t9_a92h_01	Tumor		0.897	0.557	0.888	0.709	0.486	0.022	0.035	0.097	0.457	0.616	0.668	0.891	0.0513333	male	black or african american	82	sigmoid colon	no	null	no	no	yes	yes	with tumor	stage iia	null	53	null	no	no	no	null	null	null	no	null	null	null	null	m0	n0	t3	null	complete remission/response	r0	no	yes
tcga_ws_ab45_01	Tumor		0.77	0.271	0.483	0.211	0.277	0.164	0.165	0.305	0.175	0.347	0.465	0.844	0.211333	female	black or african american	52	cecum	no	null	no	null	no	no	tumor free	stage iia	null	0.05	colon mucinous adenocarcinoma	yes	no	null	null	msh2-expressed	null	null	null	0	0	0	mx	n0	t3	null	complete remission/response	rx	no	no
tcga_3l_aa1b_01	Tumor		0.88	0.417	0.599	0.367	0.337	0.237	0.213	0.252	0.25	0.408	0.541	0.886	0.234	female	black or african american	61	cecum	yes	null	no	no	no	no	null	stage i	null	null	null	yes	no	no	null	msh6-expressed	null	no	null	0	0	0	m0	n0	t2	null	complete remission/response	r0	no	yes
tcga_5m_aat5_01	Tumor		0.798	0.37	0.626	0.313	0.073	0.013	0.019	0.036	0.2	0.303	0.471	0.83	0.0226667	null	null	null	null	null	null	null	null	null	null	null	null	null	null	null	null	null	null	null	null	null	null	null	null	null	null	null	null	null	null	null	null	null	null
tcga_a6_2679_01	Tumor		0.845	0.519	0.672	0.475	0.617	0.221	0.336	0.474	0.457	0.542	0.579	0.889	0.343667	female	white	73	ascending colon	no	null	no	null	no	null	tumor free	stage iib	null	null	null	yes	no	no	null	null	null	no	null	0	0	0	null	n0	t3	15.7	null	r0	no	yes
tcga_a6_2681_01	Tumor		0.814	0.45	0.52	0.526	0.503	0.287	0.149	0.311	0.549	0.562	0.683	0.833	0.249	female	white	73	cecum	no	null	no	null	yes	null	tumor free	stage iia	null	null	null	no	no	no	null	null	null	no	null	0	0	0	m0	n0	t3	2.4	null	r0	no	yes
tcga_a6_3807_01	Tumor															female	white	53	sigmoid colon	yes	null	yes	no	no	null	tumor free	stage iiic	null	null	null	no	no	no	null	null	null	no	0	0	5	null	m0	n2	t3	45	null	r0	no	yes
tcga_a6_3810_01	Tumor		0.86	0.575	0.724	0.459	0.208	0.016	0.034	0.051	0.096	0.364	0.577	0.908	0.0336667	male	white	62	sigmoid colon	no	null	no	null	no	null	tumor free	stage iia	null	null	null	yes	no	no	null	null	null	no	null	0	0	0	m0	n0	t3	1.7	null	r0	no	yes
tcga_a6_4107_01	Tumor		0.831	0.622	0.845	0.574	0.636	0.536	0.696	0.703	0.61	0.63	0.726	0.925	0.645	female	white	57	ascending colon	no	null	yes	no	no	null	tumor free	stage iiib	null	null	null	no	no	no	null	msh6-expressed	null	no	0	0	2	null	m0	n1b	t3	1.6	null	r0	no	yes
tcga_a6_6650_01	Tumor		0.893	0.586	0.64	0.612	0.734	0.644	0.535	0.58	0.678	0.758	0.787	0.875	0.586333	female	black or african american	69	null	no	null	no	null	no	null	tumor free	stage iia	null	null	null	no	no	no	null	null	null	no	null	0	0	null	m0	n0	t3	2.9	null	null	no	yes
tcga_aa_3666_01	Tumor															male	null	68	cecum	null	null	no	null	null	null	with tumor	stage iii	null	null	null	no	no	no	null	null	null	null	null	0	2	null	m0	n1	t3	41.6	null	r0	no	no
tcga_aa_3681_01	Tumor															female	null	77	cecum	null	null	no	null	no	null	tumor free	stage iii	null	null	null	yes	no	no	null	null	null	null	null	0	2	null	m0	n1	t3	2.36	complete remission/response	r0	no	no
tcga_aa_3684_01	Tumor															female	null	65	cecum	null	null	yes	null	null	null	with tumor	stage iv	null	null	colon mucinous adenocarcinoma	yes	no	no	null	null	null	null	null	0	9	null	m1	n2	t4	2.28	null	r2	no	no
tcga_aa_3715_01	Tumor															male	null	77	ascending colon	null	null	yes	null	yes	null	null	stage ii	null	null	null	yes	no	no	null	null	null	null	null	0	0	null	m0	n0	t3	7.05	null	r0	no	no
tcga_aa_3844_01	Tumor															female	null	78	sigmoid colon	null	null	yes	null	yes	null	with tumor	stage iiic	null	null	null	no	no	no	null	null	null	null	null	0	7	null	m0	n2	t3	null	progressive disease	r0	no	no
tcga_aa_3866_01	Tumor															female	null	78	cecum	null	null	no	null	no	null	tumor free	stage i	null	null	null	no	no	no	null	null	null	null	null	0	0	null	m0	n0	t2	11.36	complete remission/response	r0	no	no
tcga_aa_3939_01	Tumor															male	null	83	ascending colon	null	null	no	null	null	null	null	stage iia	null	null	null	yes	no	no	null	null	null	null	null	0	0	null	m0	n0	t3	null	null	r0	no	no
tcga_aa_3972_01	Tumor															male	null	72	sigmoid colon	null	null	no	null	yes	null	with tumor	stage iv	null	null	null	no	no	no	null	null	null	null	null	0	3	null	m1	n1	t3	5.15	progressive disease	r2	no	no
tcga_aa_3976_01	Tumor															male	null	70	sigmoid colon	null	null	null	null	no	null	null	stage iiia	null	null	null	no	no	no	null	null	null	null	null	0	2	null	m0	n1	t2	null	complete remission/response	r0	no	no
tcga_aa_3994_01	Tumor															male	null	69	transverse colon	null	null	no	null	no	null	tumor free	stage iiib	null	null	colon mucinous adenocarcinoma	yes	no	no	null	null	null	null	null	1	2	null	m0	n1	t3	3.52	complete remission/response	r0	no	no
tcga_aa_a01t_01	Tumor															female	null	63	sigmoid colon	null	null	yes	null	no	null	tumor free	stage iii	null	null	null	no	no	no	null	null	null	null	null	0	1	null	m0	n1	t3	0.7	complete remission/response	r0	no	no
tcga_aa_a03j_01	Tumor															female	null	65	sigmoid colon	null	null	null	null	no	null	tumor free	stage i	null	null	null	yes	no	no	null	null	null	null	null	1	0	null	m0	n0	t2	2.09	complete remission/response	r0	no	no
tcga_ad_6899_01	Tumor		0.841	0.462	0.622	0.446	0.578	0.43	0.606	0.633	0.454	0.591	0.702	0.865	0.556333	male	white	84	cecum	no	null	yes	null	no	null	tumor free	stage iiic	null	1	colon mucinous adenocarcinoma	no	no	no	null	null	null	no	null	0	17	null	mx	n2b	t4a	6.1	complete remission/response	null	null	yes
tcga_ad_a5ek_01	Tumor		0.915	0.547	0.882	0.752	0.549	0.551	0.831	0.792	0.397	0.665	0.744	0.761	0.724667	male	black or african american	51	ascending colon	yes	null	null	no	no	no	tumor free	stage i	null	15	null	yes	no	no	null	msh6-expressed	null	no	null	0	0	null	mx	n0	t2	1.2	complete remission/response	r0	no	yes
tcga_ay_5543_01	Tumor		0.922	0.402	0.438	0.428	0.679	0.321	0.215	0.627	0.524	0.68	0.644	0.882	0.387667	female	black or african american	65	ascending colon	no	null	no	no	no	no	tumor free	stage iva	null	null	null	no	no	no	null	null	null	yes	null	0	1	null	m1	n1a	t3	null	null	r0	no	yes
tcga_az_6598_01	Tumor		0.888	0.174	0.659	0.511	0.694	0.548	0.848	0.834	0.712	0.707	0.837	0.87	0.743333	female	white	77	null	null	null	no	null	no	no	tumor free	stage ii	null	null	null	null	no	null	null	null	null	null	null	null	0	null	mx	n0	t3	7.5	complete remission/response	null	null	no
tcga_az_6606_01	Tumor		0.925	0.284	0.868	0.723	0.742	0.505	0.765	0.796	0.734	0.721	0.795	0.927	0.688667	male	white	81	cecum	null	null	yes	null	no	yes	with tumor	stage iv	null	null	null	null	no	null	null	null	null	null	null	null	10	null	m1	n2	t4	10.6	progressive disease	null	null	no
tcga_cm_5860_01	Tumor		0.8	0.157	0.588	0.409	0.664	0.437	0.571	0.65	0.404	0.554	0.528	0.775	0.552667	male	white	44	ascending colon	no	null	no	null	no	yes	tumor free	stage iia	null	null	null	no	no	no	null	null	null	no	null	0	0	null	m0	n0	t3	3	null	r0	no	yes
tcga_cm_6161_01	Tumor		0.886	0.584	0.722	0.543	0.661	0.426	0.456	0.456	0.614	0.627	0.729	0.883	0.446	female	white	36	sigmoid colon	yes	null	no	no	no	no	tumor free	stage i	null	null	null	no	no	no	null	msh6-not expressed	null	no	0	0	0	null	m0	n0	t2	0.4	null	r0	no	yes
tcga_cm_6167_01	Tumor		0.872	0.376	0.574	0.364	0.281	0.023	0.022	0.036	0.214	0.451	0.585	0.926	0.027	female	black or african american	57	cecum	yes	null	yes	null	no	yes	tumor free	stage iiic	null	null	null	no	no	no	null	msh6-not expressed	null	yes	null	0	11	null	m0	n2b	t3	5.5	null	r0	no	yes
tcga_d5_6531_01	Tumor		0.918	0.384	0.791	0.589	0.692	0.489	0.731	0.739	0.627	0.679	0.777	0.936	0.653	male	white	75	hepatic flexure	null	null	no	null	no	no	tumor free	stage iia	null	null	null	no	no	no	null	null	null	no	null	null	0	0	m0	n0	t3	1.9	null	r0	null	yes
tcga_d5_6932_01	Tumor		0.872	0.581	0.581	0.322	0.082	0.021	0.026	0.046	0.071	0.207	0.24	0.542	0.031	male	white	69	transverse colon	yes	null	no	null	no	yes	null	stage iia	null	null	null	no	no	no	null	null	null	no	null	0	0	null	m0	n0	t3	3.8	null	r0	yes	yes
tcga_dm_a1d8_01	Tumor		0.928	0.293	0.899	0.635	0.309	0.018	0.016	0.047	0.531	0.574	0.646	0.868	0.027	female	white	50	ascending colon	null	yes	null	no	no	null	null	null	normal	null	null	no	no	yes	13	null	null	null	0	0	1	null	null	n1	t3	null	null	null	no	no
tcga_dm_a28m_01	Tumor		0.909	0.59	0.858	0.606	0.547	0.017	0.019	0.036	0.598	0.698	0.771	0.897	0.024	male	white	63	descending colon	null	yes	no	no	no	null	null	stage iia	normal	null	null	no	no	yes	12	null	null	null	0	0	0	null	m0	n0	t3	null	null	null	no	no
tcga_g4_6627_01	Tumor		0.892	0.445	0.56	0.436	0.48	0.267	0.236	0.365	0.415	0.533	0.614	0.883	0.289333	male	white	84	ascending colon	yes	null	no	null	no	no	tumor free	stage iia	null	6	null	no	no	no	null	null	null	no	null	1	0	null	m0	n0	t3	1.8	null	r0	no	no
tcga_nh_a6gc_01	Tumor		0.837	0.08	0.546	0.326	0.421	0.461	0.201	0.443	0.739	0.753	0.508	0.762	0.368333	female	black or african american	66	descending colon	no	yes	no	no	no	no	null	stage ivb	null	1	colon mucinous adenocarcinoma	null	no	yes	12	null	null	no	null	0	3	null	m1b	n1b	t4b	null	null	r0	no	yes
tcga_5m_aat4_01	Tumor		0.749	0.374	0.742	0.404	0.385	0.028	0.03	0.062	0.478	0.543	0.696	0.885	0.04	male	black or african american	74	ascending colon	yes	null	null	null	no	null	with tumor	stage iv	null	null	null	no	no	no	null	null	null	no	null	0	0	0	m1b	n0	t3	550	progressive disease	r0	no	no
tcga_5m_aata_01	Tumor		0.696	0.399	0.543	0.29	0.272	0.032	0.026	0.064	0.271	0.314	0.344	0.798	0.0406667	null	null	null	null	null	null	null	null	null	null	null	null	null	null	null	null	null	null	null	null	null	null	null	null	null	null	null	null	null	null	null	null	null	null
tcga_5m_aate_01	Tumor		0.606	0.517	0.5	0.256	0.107	0.017	0.02	0.028	0.092	0.167	0.218	0.818	0.0216667	male	black or african american	76	ascending colon	no	yes	no	null	yes	no	with tumor	stage iia	null	null	null	no	no	yes	null	null	null	no	null	0	0	0	m0	n0	t3	2.91	progressive disease	r0	no	no
tcga_a6_2671_01	Tumor		0.837	0.276	0.808	0.42	0.467	0.39	0.29	0.467	0.269	0.619	0.733	0.917	0.382333	male	white	85	sigmoid colon	no	null	yes	null	yes	null	with tumor	stage iv	null	null	null	yes	no	no	null	null	null	yes	null	0	3	null	m1	n2	t3	17.4	null	r0	no	yes
tcga_a6_2674_01	Tumor															male	white	71	sigmoid colon	no	null	no	null	yes	null	tumor free	stage iv	null	null	colon mucinous adenocarcinoma	no	no	no	null	null	null	yes	null	0	7	0	m1	n2	t3	32.8	null	r0	no	yes
tcga_a6_2682_01	Tumor		0.775	0.429	0.532	0.326	0.405	0.28	0.256	0.391	0.205	0.406	0.457	0.876	0.309	male	white	70	null	no	yes	yes	null	yes	null	with tumor	stage iv	null	null	null	yes	no	yes	12	null	null	yes	null	0	2	null	m1	n1	t4b	2.8	null	r0	no	yes
tcga_a6_2686_01	Tumor		0.551	0.232	0.636	0.478	0.515	0.346	0.488	0.591	0.431	0.542	0.676	0.746	0.475	female	white	81	cecum	no	null	no	null	no	null	tumor free	stage iia	null	null	null	no	no	no	null	null	null	no	null	0	0	null	m0	n0	t3	2.2	null	r0	no	yes
tcga_a6_4105_01	Tumor		0.883	0.582	0.686	0.501	0.666	0.33	0.57	0.693	0.518	0.66	0.735	0.932	0.531	male	white	79	ascending colon	yes	null	no	no	yes	null	tumor free	stage iia	null	null	null	no	no	no	null	null	null	no	0	0	0	null	m0	n0	t3	null	null	null	no	yes
tcga_a6_5659_01	Tumor		0.804	0.444	0.766	0.369	0.675	0.506	0.8	0.782	0.646	0.72	0.806	0.91	0.696	male	white	82	cecum	yes	null	no	null	no	null	tumor free	stage i	null	null	null	no	no	no	null	null	null	no	null	0	0	null	m0	n0	t2	2.9	null	r0	no	yes
tcga_a6_5660_01	Tumor		0.821	0.462	0.524	0.426	0.643	0.457	0.656	0.696	0.528	0.657	0.798	0.91	0.603	male	black or african american	73	cecum	yes	null	yes	null	no	null	tumor free	stage iiic	null	null	null	no	no	no	null	null	null	yes	null	0	11	null	m0	n2b	t3	0.8	null	null	no	yes
tcga_a6_6137_01	Tumor		0.844	0.514	0.497	0.286	0.434	0.055	0.08	0.176	0.213	0.469	0.508	0.736	0.103667	male	white	55	hepatic flexure	no	null	no	null	no	null	tumor free	stage iiib	null	null	null	yes	no	no	null	null	null	yes	null	0	0	null	m0	n1c	t3	2.2	null	null	no	yes
tcga_a6_6142_01	Tumor		0.857	0.484	0.518	0.199	0.061	0.013	0.024	0.038	0.038	0.228	0.269	0.669	0.025	female	white	56	sigmoid colon	no	no	yes	no	yes	null	tumor free	stage iva	null	null	null	null	no	yes	null	msh6-expressed	null	no	0	1	1	null	m1a	n1a	t3	5.4	null	null	no	yes
tcga_a6_6648_01	Tumor		0.861	0.339	0.756	0.595	0.464	0.023	0.028	0.045	0.541	0.333	0.494	0.917	0.032	male	white	56	null	no	no	no	no	yes	null	tumor free	stage iva	null	null	null	null	no	yes	null	msh6-expressed	null	no	0	1	0	null	m1a	n0	t3	2.5	null	null	no	yes
tcga_a6_6649_01	Tumor		0.833	0.429	0.626	0.454	0.601	0.015	0.028	0.06	0.417	0.566	0.614	0.905	0.0343333	male	white	66	null	yes	null	yes	null	no	yes	tumor free	stage iiib	null	null	null	yes	no	no	null	null	null	yes	null	0	2	null	m0	n1b	t3	10.9	null	null	no	yes
tcga_a6_6651_01	Tumor		0.895	0.501	0.658	0.44	0.481	0.323	0.334	0.444	0.398	0.474	0.568	0.911	0.367	female	white	55	transverse colon	yes	null	yes	null	no	null	tumor free	stage iiib	null	null	null	yes	no	no	null	null	null	no	null	0	2	null	mx	n1b	t3	0.4	null	null	no	yes
tcga_a6_6654_01	Tumor		0.855	0.448	0.673	0.375	0.416	0.199	0.156	0.301	0.267	0.454	0.563	0.928	0.218667	female	white	65	descending colon	null	null	yes	no	no	null	tumor free	stage iiib	null	null	null	yes	no	no	null	msh6-expressed	null	yes	0	0	1	null	m0	n1	t3	2.7	null	null	no	yes
tcga_a6_a5zu_01	Tumor		0.853	0.425	0.531	0.273	0.43	0.016	0.022	0.034	0.209	0.558	0.573	0.915	0.024	male	black or african american	59	transverse colon	no	null	yes	no	no	null	tumor free	stage iiib	null	null	null	no	no	no	null	msh6-expressed	null	yes	null	0	1	null	m0	n1	t3	1.6	complete remission/response	rx	no	yes
tcga_aa_3488_01	Tumor		0.718	0.226	0.526	0.144	0.732	0.022	0.032	0.065	0.454	0.687	0.758	0.908	0.0396667	male	null	58	sigmoid colon	null	null	null	null	null	null	with tumor	stage iv	null	null	null	no	no	no	null	null	null	null	null	0	15	null	m1	n2	t3	null	null	r2	no	no
tcga_aa_3494_01	Tumor		0.61	0.665	0.673	0.373	0.038	0.015	0.042	0.039	0.041	0.17	0.181	0.879	0.032	male	null	55	sigmoid colon	null	null	null	null	null	null	with tumor	stage iv	null	null	null	no	no	no	null	null	null	null	null	0	0	null	m1	n0	t3	261.3	null	r2	no	no
tcga_aa_3538_01	Tumor															female	null	54	descending colon	null	null	no	null	no	null	tumor free	stage i	null	null	null	no	no	no	null	null	null	null	null	0	0	null	m0	n0	t2	5.84	complete remission/response	r0	no	no
tcga_aa_3542_01	Tumor															male	null	69	sigmoid colon	null	null	yes	null	no	null	tumor free	stage iiic	null	null	null	yes	no	no	null	null	null	null	null	1	4	null	m0	n2	t3	1.93	complete remission/response	r0	no	no
tcga_aa_3552_01	Tumor															male	null	85	cecum	null	null	yes	null	yes	null	tumor free	stage iiic	null	null	null	no	no	no	null	null	null	null	null	0	10	null	m0	n2	t3	2.71	complete remission/response	r0	yes	no
tcga_aa_3553_01	Tumor															female	null	61	sigmoid colon	null	null	no	null	no	null	tumor free	stage i	null	null	null	yes	no	no	null	null	null	null	null	0	0	null	m0	n0	t2	null	complete remission/response	r0	no	no
tcga_aa_3560_01	Tumor															female	null	72	sigmoid colon	null	null	yes	null	no	null	tumor free	stage iiic	null	null	null	yes	no	no	null	null	null	null	null	0	5	null	m0	n2	t3	null	complete remission/response	r0	no	no
tcga_aa_3562_01	Tumor															male	null	82	descending colon	null	null	yes	null	null	null	null	stage iiic	null	null	null	yes	no	no	null	null	null	null	null	0	7	null	m0	n2	t3	null	null	r0	no	no
tcga_aa_3673_01	Tumor															female	null	53	transverse colon	null	null	no	null	no	null	tumor free	stage ii	null	null	null	no	no	no	null	null	null	null	null	1	0	null	m0	n0	t3	3.89	complete remission/response	r0	no	no
tcga_aa_3688_01	Tumor															male	null	80	sigmoid colon	null	null	yes	null	no	null	with tumor	stage iv	null	null	null	no	no	no	null	null	null	null	null	1	2	null	m1	n1	t3	47.45	progressive disease	r2	no	no
tcga_aa_3697_01	Tumor		0.872	0.314	0.848	0.482	0.37	0.423	0.629	0.7	0.36	0.653	0.72	0.924	0.584	male	null	77	sigmoid colon	null	null	null	null	null	null	null	stage ii	null	null	null	no	no	no	null	null	null	null	null	0	0	null	m0	n0	t3	4.6	null	r0	no	no
tcga_aa_3811_01	Tumor															female	null	84	hepatic flexure	null	null	yes	null	null	null	null	stage iii	null	null	null	no	no	no	null	null	null	null	null	0	5	null	m0	n2	t3	3.4	null	r0	no	no
tcga_aa_3841_01	Tumor															male	null	66	sigmoid colon	null	null	yes	null	no	null	tumor free	stage iia	null	null	null	yes	no	no	null	null	null	null	null	0	0	null	m0	n0	t3	null	complete remission/response	r0	yes	no
tcga_aa_3842_01	Tumor															male	null	51	sigmoid colon	null	null	yes	null	yes	null	tumor free	stage iiia	null	null	null	yes	no	no	null	null	null	null	null	0	2	null	m0	n1	t2	null	complete remission/response	r0	no	no
tcga_aa_3851_01	Tumor															male	null	74	ascending colon	null	null	yes	null	null	null	null	stage iia	null	null	null	yes	no	no	null	null	null	null	null	1	0	null	m0	n0	t3	7.55	null	r0	no	no
tcga_aa_3856_01	Tumor															male	null	59	sigmoid colon	null	null	yes	null	null	null	with tumor	stage iia	null	null	null	yes	no	no	null	null	null	null	null	0	0	null	m0	n0	t3	null	null	r0	no	no
tcga_aa_3858_01	Tumor															male	null	67	sigmoid colon	null	null	yes	null	no	null	tumor free	stage i	null	null	null	yes	no	no	null	null	null	null	null	1	0	null	m0	n0	t2	null	complete remission/response	r0	no	no
tcga_aa_3867_01	Tumor															male	null	74	sigmoid colon	null	null	yes	null	yes	null	with tumor	stage iv	null	null	null	yes	no	no	null	null	null	null	null	0	4	null	m1	n2	t3	304.5	null	r2	no	no
tcga_aa_3872_01	Tumor															male	null	45	sigmoid colon	null	null	yes	null	null	null	with tumor	stage iv	null	null	null	no	no	no	null	null	null	null	null	0	23	null	m1	n2	t4	null	null	r2	no	no
tcga_aa_3941_01	Tumor															female	null	84	ascending colon	null	null	yes	null	null	null	null	stage iva	null	null	null	no	no	no	null	null	null	null	null	0	3	null	m1a	n1b	t4	null	null	r0	yes	no
tcga_aa_3966_01	Tumor															female	null	89	hepatic flexure	null	null	yes	null	null	null	with tumor	stage iia	null	null	colon mucinous adenocarcinoma	yes	no	no	null	null	null	null	null	0	0	null	m0	n0	t3	null	null	null	no	no
tcga_aa_3968_01	Tumor															female	null	55	sigmoid colon	null	null	no	null	no	null	tumor free	stage i	null	null	null	no	no	no	null	null	null	null	null	1	0	null	m0	n0	t2	1.55	complete remission/response	r0	no	no
tcga_aa_a00f_01	Tumor															male	null	66	sigmoid colon	null	null	yes	null	no	null	tumor free	stage iiic	null	null	null	no	no	no	null	null	null	null	null	0	7	null	m0	n2	t3	2.93	partial remission/response	r0	yes	no
tcga_aa_a00o_01	Tumor															female	null	83	sigmoid colon	null	null	yes	null	no	null	null	stage iiic	null	null	null	no	no	no	null	null	null	null	null	0	32	null	m0	n2	t3	3.25	null	r0	no	no
tcga_aa_a00q_01	Tumor															female	null	66	sigmoid colon	null	null	yes	null	no	null	tumor free	stage iiib	null	null	null	no	no	no	null	null	null	null	null	0	1	null	m0	n1	t4	89.58	complete remission/response	r0	no	no
tcga_aa_a01c_01	Tumor															male	null	75	ascending colon	null	null	yes	null	no	null	tumor free	stage iiia	null	null	null	yes	no	no	null	null	null	null	null	0	3	null	m0	n1	t2	null	null	r0	yes	no
tcga_aa_a01d_01	Tumor															female	null	47	sigmoid colon	null	null	yes	null	null	null	with tumor	stage iiic	null	null	colon mucinous adenocarcinoma	no	no	no	null	null	null	null	null	0	12	null	m0	n2	t3	null	progressive disease	r0	no	no
tcga_aa_a02e_01	Tumor															female	null	82	cecum	null	null	yes	null	null	null	with tumor	stage iv	null	null	null	no	no	no	null	null	null	null	null	0	4	null	m1	n1	t3	441.9	null	r2	no	no
tcga_aa_a02h_01	Tumor															female	null	74	sigmoid colon	null	null	yes	null	null	null	with tumor	stage iv	null	null	null	no	no	no	null	null	null	null	null	0	6	null	m1	n2	t3	1387	null	r2	no	no
tcga_aa_a02w_01	Tumor															female	null	73	sigmoid colon	null	null	null	null	yes	null	tumor free	stage i	null	null	null	yes	no	no	null	null	null	null	null	0	0	null	m0	n0	t2	2.96	complete remission/response	r0	no	no
tcga_ad_6963_01	Tumor		0.818	0.462	0.614	0.347	0.148	0.02	0.036	0.06	0.103	0.363	0.453	0.871	0.0386667	male	white	58	ascending colon	null	null	no	null	no	null	tumor free	null	null	48	null	null	no	no	null	null	null	no	null	2	0	null	mx	n0	t3	5.5	complete remission/response	null	null	yes
tcga_ad_6965_01	Tumor		0.853	0.297	0.464	0.473	0.582	0.46	0.658	0.437	0.391	0.692	0.8	0.905	0.518333	male	white	62	cecum	null	null	yes	null	yes	null	with tumor	stage iiic	null	null	null	null	no	no	null	null	null	no	null	1	11	null	m0	n2b	t4a	null	complete remission/response	r1	null	yes
tcga_ay_4070_01	Tumor															female	black or african american	50	cecum	no	no	yes	null	yes	yes	with tumor	stage iiic	null	null	null	no	no	yes	null	null	null	no	null	0	5	0	m0	n2	t3	67.5	null	r1	no	no
tcga_ay_6196_01	Tumor		0.845	0.296	0.435	0.314	0.346	0.29	0.061	0.084	0.187	0.48	0.415	0.751	0.145	male	white	47	cecum	no	null	yes	no	null	no	tumor free	stage iiic	null	null	colon mucinous adenocarcinoma	no	no	no	null	msh6-not expressed	null	yes	null	1	12	null	null	n2b	t3	5.5	null	r0	no	yes
tcga_az_4614_01	Tumor		0.602	0.28	0.834	0.536	0.676	0.361	0.688	0.699	0.395	0.64	0.731	0.912	0.582667	female	white	71	null	null	null	yes	null	no	no	with tumor	stage iva	null	null	null	null	no	null	null	null	null	no	null	null	2	null	m1	n1	t4a	49.7	null	r0	null	no
tcga_az_4681_01	Tumor		0.704	0.355	0.867	0.363	0.298	0.016	0.04	0.052	0.082	0.188	0.293	0.902	0.036	female	white	79	ascending colon	yes	null	null	null	no	null	tumor free	stage iia	null	null	null	null	no	null	null	null	null	yes	null	1	null	null	m0	n0	t3	15.1	null	r0	yes	no
tcga_az_4684_01	Tumor		0.78	0.372	0.637	0.395	0.338	0.201	0.181	0.32	0.163	0.355	0.401	0.88	0.234	male	white	49	null	null	null	yes	null	yes	null	with tumor	stage iva	null	34	null	null	no	null	null	null	null	yes	null	null	10	10	m1	n2	t3	8.9	null	null	yes	no
tcga_az_5403_01	Tumor		0.869	0.505	0.648	0.42	0.133	0.015	0.022	0.033	0.079	0.233	0.328	0.833	0.0233333	male	white	43	sigmoid colon	null	null	no	null	yes	yes	with tumor	stage ii	null	65	null	null	no	null	null	null	null	no	null	0	0	null	mx	n0	t3	2.3	null	null	null	no
tcga_az_6603_01	Tumor		0.828	0.487	0.743	0.292	0.088	0.011	0.017	0.027	0.076	0.185	0.26	0.645	0.0183333	female	white	77	sigmoid colon	null	null	no	null	no	no	tumor free	null	null	null	null	null	no	null	null	null	null	null	null	null	0	null	mx	n1	t2	null	complete remission/response	null	null	no
tcga_az_6605_01	Tumor		0.826	0.506	0.675	0.48	0.206	0.242	0.066	0.21	0.16	0.391	0.538	0.923	0.172667	male	white	77	ascending colon	null	null	yes	null	no	no	tumor free	stage iiib	null	null	null	null	no	null	null	null	null	null	null	null	1	null	m0	n1	t4	2.5	stable disease	null	null	no
tcga_az_6608_01	Tumor		0.83	0.63	0.604	0.405	0.236	0.015	0.025	0.044	0.147	0.391	0.417	0.685	0.028	female	white	55	sigmoid colon	null	null	yes	null	no	no	null	stage iiia	null	null	null	null	no	null	null	null	null	null	null	null	2	null	m0	n1	t2	3.7	progressive disease	null	null	no
tcga_ca_5797_01	Tumor		0.812	0.45	0.416	0.269	0.048	0.011	0.021	0.032	0.043	0.162	0.238	0.66	0.0213333	male	asian	56	sigmoid colon	null	null	null	null	no	null	tumor free	stage iia	null	null	null	null	no	null	null	null	null	null	null	null	null	null	m0	n0	t3	null	null	r0	null	yes
tcga_ca_6719_01	Tumor		0.89	0.367	0.747	0.405	0.582	0.433	0.602	0.672	0.386	0.581	0.679	0.885	0.569	male	asian	77	descending colon	null	null	null	null	yes	null	with tumor	stage iia	null	null	null	null	no	null	null	null	null	null	null	null	null	null	m0	n0	t3	null	progressive disease	rx	null	yes
tcga_ck_5912_01	Tumor		0.815	0.138	0.798	0.295	0.4	0.017	0.025	0.032	0.074	0.465	0.237	0.802	0.0246667	male	white	81	cecum	yes	null	no	null	no	no	null	stage i	null	140	null	no	no	no	null	null	null	no	null	null	null	null	mx	n0	t2	1.3	complete remission/response	rx	no	null
tcga_ck_5915_01	Tumor		0.878	0.741	0.884	0.718	0.857	0.056	0.281	0.439	0.601	0.783	0.856	0.899	0.258667	male	white	63	sigmoid colon	yes	null	no	null	null	no	null	stage i	null	null	null	yes	no	no	null	null	null	no	null	null	null	null	mx	n0	t2	null	null	rx	no	null
tcga_cm_4750_01	Tumor		0.785	0.514	0.773	0.559	0.512	0.32	0.417	0.505	0.358	0.489	0.556	0.918	0.414	female	white	34	null	yes	null	yes	null	no	no	tumor free	stage iiia	null	4	null	yes	no	no	null	msh6-not expressed	null	no	null	0	2	null	m0	n1b	t1	1	null	r0	no	no
tcga_cm_4752_01	Tumor		0.842	0.299	0.604	0.251	0.266	0.154	0.027	0.053	0.314	0.503	0.566	0.749	0.078	male	black or african american	58	ascending colon	no	null	no	null	no	yes	tumor free	stage iia	null	null	null	yes	no	no	null	null	null	no	null	0	0	null	m0	n0	t3	2.2	null	r0	no	no
tcga_cm_5344_01	Tumor		0.883	0.371	0.748	0.454	0.626	0.277	0.322	0.484	0.482	0.583	0.662	0.903	0.361	female	white	39	sigmoid colon	yes	null	yes	no	no	yes	tumor free	stage iiib	null	null	null	yes	no	no	null	msh6-not expressed	null	no	0	0	3	null	m0	n1b	t3	1.9	null	r0	no	yes
tcga_cm_5862_01	Tumor		0.883	0.596	0.791	0.517	0.432	0.013	0.018	0.05	0.123	0.425	0.675	0.86	0.027	male	white	80	ascending colon	yes	no	no	null	no	no	with tumor	stage iva	normal	null	null	no	no	yes	null	null	null	yes	null	0	1	null	m1a	n1a	t3	10	null	r0	no	yes
tcga_cm_5864_01	Tumor		0.911	0.501	0.806	0.488	0.66	0.62	0.723	0.641	0.411	0.689	0.788	0.877	0.661333	male	white	60	cecum	no	null	no	null	no	no	tumor free	stage i	null	null	null	no	no	no	null	msh6-not expressed	null	no	null	1	0	null	m0	n0	t2	2.8	null	r0	no	yes
tcga_cm_6163_01	Tumor		0.878	0.591	0.764	0.509	0.549	0.387	0.436	0.557	0.434	0.59	0.621	0.912	0.46	male	white	74	sigmoid colon	yes	null	no	null	no	yes	tumor free	stage i	null	null	null	no	no	no	null	null	null	no	null	0	0	null	m0	n0	t1	8.8	null	r0	no	yes
tcga_cm_6164_01	Tumor		0.892	0.556	0.584	0.355	0.113	0.015	0.022	0.045	0.063	0.246	0.383	0.816	0.0273333	female	white	46	sigmoid colon	no	null	no	null	no	yes	tumor free	stage iia	null	null	null	no	no	no	null	msh6-not expressed	null	no	null	1	0	null	m0	n0	t3	9.6	null	r0	no	no
tcga_cm_6169_01	Tumor		0.712	0.343	0.449	0.365	0.654	0.172	0.028	0.061	0.422	0.522	0.578	0.854	0.087	male	black or african american	67	cecum	no	null	yes	null	no	yes	tumor free	stage iia	null	null	null	no	no	no	null	null	null	no	null	1	0	null	m0	n0	t3	4.6	null	r0	no	yes
tcga_cm_6677_01	Tumor		0.883	0.366	0.671	0.469	0.628	0.35	0.574	0.66	0.501	0.549	0.671	0.874	0.528	female	white	75	hepatic flexure	yes	null	no	null	no	no	tumor free	stage iia	null	null	null	no	no	no	null	null	null	no	null	0	0	null	m0	n0	t3	3.7	null	r0	no	yes
tcga_d5_5539_01	Tumor		0.866	0.344	0.766	0.42	0.637	0.378	0.44	0.649	0.235	0.604	0.705	0.883	0.489	male	white	60	ascending colon	null	null	yes	null	yes	null	with tumor	stage iiia	null	null	colon mucinous adenocarcinoma	null	no	no	null	null	null	no	null	null	1	0	m0	n1	t3	5.1	null	r0	no	yes
tcga_d5_6535_01	Tumor		0.884	0.494	0.743	0.544	0.609	0.281	0.465	0.646	0.393	0.6	0.68	0.945	0.464	female	white	80	ascending colon	yes	null	yes	null	no	yes	tumor free	stage iiib	null	1	null	no	no	no	null	null	null	yes	null	null	1	null	mx	n1	t3	66.7	null	rx	null	yes
tcga_d5_6922_01	Tumor		0.744	0.416	0.501	0.39	0.487	0.239	0.129	0.217	0.175	0.424	0.552	0.913	0.195	male	white	76	sigmoid colon	no	null	yes	null	no	no	tumor free	stage iiia	null	null	null	no	no	no	null	null	null	no	null	0	1	null	m0	n1	t3	4.3	null	r0	no	yes
tcga_d5_6923_01	Tumor		0.839	0.443	0.578	0.416	0.406	0.259	0.261	0.381	0.25	0.419	0.437	0.778	0.300333	male	white	57	sigmoid colon	no	null	no	no	no	no	tumor free	stage i	null	10	null	no	no	no	null	null	null	no	null	0	0	0	m0	n0	t2	1.8	null	r0	no	yes
tcga_d5_6926_01	Tumor		0.828	0.598	0.733	0.468	0.434	0.095	0.235	0.403	0.293	0.426	0.518	0.922	0.244333	male	white	65	sigmoid colon	no	null	no	no	no	no	tumor free	stage iiib	null	null	null	no	no	no	null	null	null	no	null	0	3	null	m0	n1	t4a	2.2	null	r0	null	yes
tcga_d5_6929_01	Tumor		0.864	0.499	0.713	0.446	0.567	0.389	0.535	0.582	0.464	0.586	0.628	0.878	0.502	female	white	49	sigmoid colon	no	null	yes	null	no	yes	tumor free	stage iv	null	null	null	no	no	no	null	null	null	yes	null	1	1	null	m1	n1	t3	4.5	null	r0	no	yes
tcga_dm_a1db_01	Tumor		0.805	0.768	0.824	0.584	0.727	0.226	0.535	0.276	0.64	0.667	0.736	0.945	0.345667	male	white	68	sigmoid colon	null	no	no	no	no	null	null	stage iia	normal	null	null	null	no	yes	null	null	null	null	1	0	0	null	m0	n0	t3	null	null	null	no	no
tcga_dm_a285_01	Tumor		0.891	0.193	0.493	0.365	0.482	0.316	0.431	0.508	0.453	0.484	0.491	0.819	0.418333	female	white	71	ascending colon	yes	no	null	no	no	null	null	stage iv	normal	null	colon mucinous adenocarcinoma	yes	no	yes	null	null	null	null	0	0	11	null	m1	n2	t3	null	null	null	no	no
tcga_dm_a28a_01	Tumor		0.849	0.68	0.893	0.69	0.402	0.058	0.024	0.028	0.49	0.359	0.763	0.924	0.0366667	male	white	78	cecum	null	yes	no	no	no	null	null	stage iiic	normal	null	null	no	no	yes	12	null	null	null	1	0	6	null	m0	n2	t3	null	null	null	no	no
tcga_f4_6459_01	Tumor		0.915	0.727	0.8	0.662	0.681	0.312	0.517	0.702	0.516	0.614	0.733	0.922	0.510333	female	white	61	sigmoid colon	no	null	no	null	no	no	tumor free	stage iiib	null	null	null	no	no	no	null	null	null	no	null	null	6	0	m0	n2a	t3	null	null	r0	no	yes
tcga_f4_6704_01	Tumor		0.889	0.244	0.586	0.23	0.357	0.016	0.022	0.054	0.419	0.545	0.611	0.747	0.0306667	male	american indian or alaska ntive	60	sigmoid colon	no	null	no	no	null	null	tumor free	stage iiic	null	null	colon mucinous adenocarcinoma	no	no	no	null	msh6-expressed	null	null	null	0	13	null	mx	n2b	t3	14.9	null	r0	no	yes
tcga_f4_6808_01	Tumor		0.828	0.529	0.759	0.223	0.126	0.01	0.023	0.064	0.354	0.592	0.649	0.922	0.0323333	female	white	54	sigmoid colon	no	null	no	no	no	no	tumor free	stage i	null	null	null	no	no	no	null	null	null	no	0	null	0	0	m0	n0	t1	null	complete remission/response	r0	no	yes
tcga_g4_6295_01	Tumor		0.424	0.192	0.651	0.137	0.11	0.015	0.018	0.037	0.066	0.633	0.662	0.446	0.0233333	female	white	70	cecum	yes	null	no	no	no	no	tumor free	stage ii	null	null	null	no	no	no	null	null	null	no	null	0	0	null	m0	n0	t3	null	null	null	no	no
tcga_g4_6297_01	Tumor		0.485	0.527	0.59	0.497	0.564	0.301	0.063	0.192	0.345	0.586	0.665	0.932	0.185333	female	white	55	cecum	yes	null	yes	null	yes	yes	with tumor	stage iv	null	null	null	yes	no	no	null	null	null	no	null	0	6	null	m1	n2	t3	null	null	r0	no	no
tcga_g4_6625_01	Tumor		0.88	0.547	0.653	0.395	0.538	0.304	0.336	0.515	0.368	0.576	0.658	0.894	0.385	female	white	77	sigmoid colon	yes	null	no	null	yes	no	tumor free	stage iia	null	null	null	no	no	no	null	null	null	no	null	0	0	null	m0	n0	t3	5.5	null	r0	no	no
tcga_nh_a50t_01	Tumor		0.845	0.453	0.715	0.525	0.579	0.019	0.023	0.027	0.267	0.65	0.785	0.876	0.023	female	black or african american	68	splenic flexure	no	null	no	no	no	no	tumor free	stage iia	null	null	null	no	no	no	null	null	null	yes	null	0	0	0	mx	n0	t3	1.4	complete remission/response	r0	null	yes
tcga_nh_a50u_01	Tumor		0.846	0.252	0.599	0.227	0.298	0.014	0.032	0.037	0.281	0.4	0.553	0.915	0.0276667	male	black or african american	42	cecum	yes	yes	no	null	yes	yes	with tumor	stage iva	null	5	colon mucinous adenocarcinoma	null	no	yes	12	msh6-expressed	null	no	null	0	0	null	m1a	n0	t4a	null	partial remission/response	r0	no	yes
tcga_qg_a5yv_01	Tumor		0.838	0.52	0.683	0.315	0.372	0.212	0.087	0.259	0.286	0.376	0.389	0.874	0.186	female	black or african american	64	sigmoid colon	no	null	no	null	no	no	tumor free	stage iiic	null	4	null	no	no	no	null	null	null	no	null	0	1	null	mx	n1a	t4b	15.04	complete remission/response	r0	no	no
tcga_qg_a5yx_01	Tumor		0.765	0.363	0.79	0.487	0.28	0.018	0.03	0.036	0.3	0.616	0.662	0.892	0.028	female	black or african american	61	sigmoid colon	yes	null	no	null	no	no	tumor free	stage iia	null	25	null	no	no	no	null	msh6-expressed	null	no	null	1	0	null	mx	n0	t3	2.04	complete remission/response	r0	no	no
tcga_qg_a5z1_01	Tumor		0.809	0.389	0.765	0.514	0.636	0.415	0.649	0.699	0.452	0.587	0.685	0.883	0.587667	male	black or african american	71	sigmoid colon	no	null	yes	null	no	yes	null	stage iiib	null	5	null	no	no	no	null	null	null	null	null	0	3	null	mx	n1b	t3	5.3	null	r0	no	no
tcga_ql_a97d_01	Tumor		0.783	0.327	0.704	0.494	0.557	0.285	0.248	0.321	0.572	0.6	0.676	0.899	0.284667	female	black or african american	84	cecum	null	null	null	null	no	null	tumor free	stage i	null	null	null	null	no	null	null	null	null	null	null	null	0	null	mx	n0	t2	null	complete remission/response	null	null	no
tcga_dm_a28k_01	Tumor		0.865	0.178	0.199	0.27	0.684	0.484	0.53	0.761	0.243	0.696	0.612	0.889	0.591667	male	white	75	hepatic flexure	null	null	no	no	no	null	null	stage iia	null	null	colon mucinous adenocarcinoma	no	no	no	null	null	null	null	0	0	0	null	m0	n0	t3	null	null	null	no	no
tcga_a6_2670_01	Tumor															male	white	45	sigmoid colon	no	null	no	null	no	null	null	stage iia	null	null	null	yes	no	no	null	null	null	no	null	0	null	null	m0	n0	t3	null	null	r0	no	yes
tcga_aa_3509_01	Tumor		0.752	0.509	0.878	0.237	0.444	0.312	0.41	0.475	0.434	0.671	0.734	0.915	0.399	female	null	54	sigmoid colon	null	null	no	null	no	null	tumor free	stage ii	null	null	null	no	no	no	null	null	null	null	null	0	0	null	m0	n0	t3	2.82	complete remission/response	r0	no	no
tcga_a6_3808_01	Tumor															male	white	73	cecum	no	null	no	no	no	null	tumor free	stage iia	null	null	null	yes	no	no	null	null	null	no	0	0	0	null	m0	n0	t3	null	null	r0	no	yes
tcga_aa_3815_01	Tumor															female	null	65	cecum	null	null	yes	null	no	null	tumor free	stage iia	null	null	null	no	no	no	null	null	null	null	null	1	0	null	m0	n0	t3	0.82	complete remission/response	r0	no	no
tcga_aa_3861_01	Tumor															male	null	72	cecum	null	null	yes	null	no	null	tumor free	stage iia	null	null	null	no	no	no	null	null	null	null	null	0	0	null	m0	n0	t3	null	complete remission/response	r0	yes	no
tcga_aa_3862_01	Tumor															male	null	82	transverse colon	null	null	yes	null	no	null	tumor free	stage iia	null	null	null	no	no	no	null	null	null	null	null	0	0	null	m0	n0	t3	null	complete remission/response	r0	no	no
tcga_aa_3967_01	Tumor															male	null	77	sigmoid colon	null	null	no	null	no	null	tumor free	stage iiib	null	null	null	yes	no	no	null	null	null	null	null	0	2	null	m0	n1	t3	2.27	complete remission/response	r0	no	no
tcga_aa_3970_01	Tumor															male	null	65	sigmoid colon	null	null	no	null	no	null	tumor free	stage iia	null	null	null	yes	no	no	null	null	null	null	null	0	0	null	m0	n0	t3	null	complete remission/response	r0	no	no
tcga_aa_3980_01	Tumor															female	null	89	sigmoid colon	null	null	yes	null	no	null	tumor free	stage i	null	null	null	yes	no	no	null	null	null	null	null	1	0	null	m0	n0	t2	null	complete remission/response	null	no	no
tcga_d5_6536_01	Tumor		0.733	0.336	0.675	0.506	0.522	0.287	0.305	0.275	0.592	0.596	0.653	0.916	0.289	male	white	73	sigmoid colon	no	null	no	null	yes	yes	with tumor	stage iia	null	11	null	null	no	no	null	null	trans	no	null	null	0	null	m0	n0	t3	null	null	r0	yes	yes
tcga_a6_a567_01	Tumor		0.853	0.378	0.62	0.241	0.151	0.017	0.022	0.033	0.222	0.442	0.469	0.788	0.024	male	black or african american	56	sigmoid colon	yes	null	yes	null	yes	null	with tumor	stage iv	null	null	null	no	no	yes	null	null	trans	yes	null	0	3	null	m1	n1	t3	95.8	null	null	no	no
tcga_ad_6964_01	Tumor		0.904	0.266	0.35	0.331	0.238	0.065	0.025	0.059	0.281	0.542	0.612	0.898	0.0496667	male	white	58	cecum	no	null	yes	no	yes	null	with tumor	null	normal	0	null	no	no	no	null	msh6-expressed	trans	yes	null	1	0	9	null	n2b	t4a	null	progressive disease	null	no	yes
tcga_cm_4747_01	Tumor		0.887	0.455	0.594	0.53	0.619	0.504	0.722	0.644	0.508	0.612	0.681	0.922	0.623333	male	white	47	cecum	yes	null	yes	null	no	yes	tumor free	stage iva	null	null	null	yes	no	no	null	msh6-not expressed	trans	yes	null	0	2	null	m1a	n1b	t4a	2.6	null	r0	no	no
tcga_cm_6678_01	Tumor		0.897	0.526	0.658	0.479	0.594	0.405	0.489	0.557	0.496	0.601	0.689	0.879	0.483667	female	white	63	sigmoid colon	no	yes	no	null	yes	no	tumor free	stage iva	normal	null	null	no	no	yes	12	null	trans	yes	null	1	0	null	m1a	n1c	t4a	286.6	null	r0	no	yes
tcga_ad_6901_01	Tumor		0.856	0.518	0.707	0.4	0.565	0.324	0.463	0.566	0.285	0.543	0.587	0.923	0.451	male	white	78	cecum	no	null	no	null	yes	null	with tumor	null	null	1	null	null	no	no	null	null	trans	no	null	null	0	null	mx	n0	t3	5.9	complete remission/response	null	no	yes
tcga_g4_6317_01	Tumor		0.901	0.46	0.789	0.472	0.361	0.21	0.083	0.281	0.605	0.715	0.775	0.928	0.191333	female	white	51	sigmoid colon	no	no	null	no	yes	no	tumor free	stage iiic	null	null	null	no	no	yes	null	msh6-expressed	trans	no	null	0	6	null	mx	n2	t3	null	null	r0	no	no
tcga_ru_a8fl_01	Tumor		0.896	0.568	0.838	0.6	0.526	0.204	0.386	0.472	0.46	0.522	0.706	0.878	0.354	male	black or african american	51	cecum	no	no	null	no	yes	null	with tumor	stage iiib	null	65	null	no	no	yes	null	null	trans	no	null	0	5	null	mx	n2a	t3	24.6	partial remission/response	r0	no	no
tcga_aa_a02k_01	Tumor															male	null	50	ascending colon	null	null	yes	null	yes	null	with tumor	stage iv	null	null	null	no	no	no	null	null	null	null	null	1	7	null	m1	n2	t4	null	progressive disease	r2	no	no
tcga_a6_2671_11	para-carcinoma		0.864	0.472	0.552	0.482	0.398	0.082	0.032	0.102	0.338	0.485	0.51	0.808	0.072	male	white	85	sigmoid colon	no	null	yes	null	yes	null	with tumor	stage iv	null	null	null	yes	no	no	null	null	null	yes	null	0	3	null	m1	n2	t3	17.4	null	r0	no	yes
tcga_a6_2672_11	para-carcinoma															female	white	82	null	no	null	yes	null	no	null	tumor free	stage iiib	null	null	null	yes	no	no	null	null	null	no	null	0	1	null	m0	n1	t3	3.4	null	r0	no	yes
tcga_a6_2674_11	para-carcinoma															male	white	71	sigmoid colon	no	null	no	null	yes	null	tumor free	stage iv	null	null	colon mucinous adenocarcinoma	no	no	no	null	null	null	yes	null	0	7	0	m1	n2	t3	32.8	null	r0	no	yes
tcga_a6_2675_11	para-carcinoma		0.724	0.535	0.644	0.432	0.861	0.024	0.049	0.056	0.192	0.346	0.366	0.853	0.043	male	white	78	sigmoid colon	no	null	no	null	no	null	tumor free	stage iia	null	null	null	no	no	no	null	null	null	no	null	2	0	null	mx	n0	t3	null	null	r0	no	yes
tcga_a6_2676_11	para-carcinoma															female	white	75	cecum	no	null	no	null	no	null	tumor free	stage iib	null	null	null	no	no	no	null	null	null	no	null	0	0	null	m0	n0	t4	6.3	null	r0	no	yes
tcga_a6_2677_11	para-carcinoma															female	white	68	cecum	no	null	yes	null	no	null	tumor free	stage iiic	null	null	null	no	no	no	null	null	null	no	null	2	5	null	m0	n2	t3	27.4	null	r0	no	yes
tcga_a6_2678_11	para-carcinoma															female	white	43	transverse colon	no	null	yes	no	no	null	tumor free	stage iiib	null	null	null	no	no	no	null	msh6-expressed	null	no	0	1	2	null	m0	n1	t3	13.5	null	r0	no	yes
tcga_a6_2679_11	para-carcinoma		0.863	0.438	0.624	0.423	0.314	0.078	0.025	0.131	0.245	0.457	0.518	0.825	0.078	female	white	73	ascending colon	no	null	no	null	no	null	tumor free	stage iib	null	null	null	yes	no	no	null	null	null	no	null	0	0	0	null	n0	t3	15.7	null	r0	no	yes
tcga_a6_2680_11	para-carcinoma		0.833	0.378	0.522	0.503	0.283	0.015	0.024	0.038	0.197	0.438	0.445	0.839	0.0256667	female	black or african american	72	hepatic flexure	no	null	no	null	no	null	tumor free	stage ii	null	null	null	null	no	no	null	null	null	no	null	0	0	null	m0	n0	t3	3.2	null	r0	no	yes
tcga_a6_2681_11	para-carcinoma		0.849	0.516	0.564	0.4	0.319	0.022	0.025	0.054	0.247	0.433	0.512	0.833	0.0336667	female	white	73	cecum	no	null	no	null	yes	null	tumor free	stage iia	null	null	null	no	no	no	null	null	null	no	null	0	0	0	m0	n0	t3	2.4	null	r0	no	yes
tcga_a6_2682_11	para-carcinoma		0.844	0.505	0.541	0.435	0.325	0.068	0.033	0.117	0.26	0.48	0.502	0.834	0.0726667	male	white	70	null	no	yes	yes	null	yes	null	with tumor	stage iv	null	null	null	yes	no	yes	12	null	null	yes	null	0	2	null	m1	n1	t4b	2.8	null	r0	no	yes
tcga_a6_2683_11	para-carcinoma															female	white	57	ascending colon	no	yes	no	no	null	null	with tumor	stage iv	null	null	null	yes	no	yes	12	msh6-expressed	null	no	0	0	0	0	m1	n0	t4	2614	null	r0	no	yes
tcga_a6_2686_11	para-carcinoma		0.851	0.463	0.555	0.44	0.44	0.075	0.037	0.141	0.335	0.502	0.563	0.832	0.0843333	female	white	81	cecum	no	null	no	null	no	null	tumor free	stage iia	null	null	null	no	no	no	null	null	null	no	null	0	0	null	m0	n0	t3	2.2	null	r0	no	yes
tcga_a6_3807_11	para-carcinoma															female	white	53	sigmoid colon	yes	null	yes	no	no	null	tumor free	stage iiic	null	null	null	no	no	no	null	null	null	no	0	0	5	null	m0	n2	t3	45	null	r0	no	yes
tcga_a6_3808_11	para-carcinoma															male	white	73	cecum	no	null	no	no	no	null	tumor free	stage iia	null	null	null	yes	no	no	null	null	null	no	0	0	0	null	m0	n0	t3	null	null	r0	no	yes
tcga_a6_3809_11	para-carcinoma															female	white	71	transverse colon	yes	null	no	yes	no	null	tumor free	stage iib	null	null	colon mucinous adenocarcinoma	no	no	no	null	null	null	no	5	1	0	null	m0	n0	t4	null	null	r0	no	yes
tcga_a6_3810_11	para-carcinoma															male	white	62	sigmoid colon	no	null	no	null	no	null	tumor free	stage iia	null	null	null	yes	no	no	null	null	null	no	null	0	0	0	m0	n0	t3	1.7	null	r0	no	yes
tcga_a6_4107_11	para-carcinoma		0.839	0.481	0.521	0.35	0.24	0.022	0.03	0.047	0.198	0.405	0.458	0.825	0.033	female	white	57	ascending colon	no	null	yes	no	no	null	tumor free	stage iiib	null	null	null	no	no	no	null	msh6-expressed	null	no	0	0	2	null	m0	n1b	t3	1.6	null	r0	no	yes
tcga_a6_5657_11	para-carcinoma															male	black or african american	65	null	no	null	yes	null	no	null	tumor free	stage iiib	null	null	null	no	no	no	null	null	null	no	null	0	1	null	m0	n1	t3	1.5	null	r0	no	yes
tcga_a6_5659_11	para-carcinoma															male	white	82	cecum	yes	null	no	null	no	null	tumor free	stage i	null	null	null	no	no	no	null	null	null	no	null	0	0	null	m0	n0	t2	2.9	null	r0	no	yes
tcga_a6_5660_11	para-carcinoma															male	black or african american	73	cecum	yes	null	yes	null	no	null	tumor free	stage iiic	null	null	null	no	no	no	null	null	null	yes	null	0	11	null	m0	n2b	t3	0.8	null	null	no	yes
tcga_a6_5661_11	para-carcinoma															female	black or african american	80	ascending colon	yes	null	no	yes	no	null	tumor free	stage iia	null	null	null	yes	no	no	null	msh6-expressed	null	no	5	2	0	null	m0	n0	t3	4.1	null	r0	no	yes
tcga_a6_5662_11	para-carcinoma															male	white	46	splenic flexure	no	yes	yes	no	yes	null	with tumor	stage iva	null	null	null	no	no	yes	12	msh6-expressed	null	yes	0	0	7	null	m1	n2	t3	null	null	null	no	yes
tcga_a6_5665_11	para-carcinoma															female	white	84	ascending colon	yes	null	yes	yes	yes	null	tumor free	stage iia	abnormal	null	null	no	no	no	null	msh6-expressed	null	no	5	0	0	null	m0	n0	t3	19	null	r0	no	yes
tcga_a6_5666_11	para-carcinoma															male	white	78	sigmoid colon	no	null	no	null	yes	null	tumor free	stage iic	null	null	null	no	no	no	null	msh6-expressed	null	yes	null	0	0	null	m0	n0	t4b	3.5	null	null	no	yes
tcga_a6_5667_11	para-carcinoma		0.89	0.538	0.519	0.453	0.215	0.018	0.018	0.037	0.154	0.361	0.398	0.845	0.0243333	female	white	40	sigmoid colon	no	null	yes	no	no	null	tumor free	stage iiib	null	null	null	null	no	no	null	msh6-expressed	null	no	0	0	1	null	mx	n1a	t3	36.3	null	r0	no	yes
tcga_aa_3488_11	para-carcinoma		0.876	0.48	0.531	0.393	0.275	0.035	0.026	0.06	0.196	0.4	0.456	0.842	0.0403333	male	null	58	sigmoid colon	null	null	null	null	null	null	with tumor	stage iv	null	null	null	no	no	no	null	null	null	null	null	0	15	null	m1	n2	t3	null	null	r2	no	no
tcga_aa_3489_11	para-carcinoma															male	null	75	sigmoid colon	null	null	null	null	null	null	null	stage ii	null	null	null	no	no	no	null	null	null	null	null	0	0	null	m0	n0	t3	1.7	null	r0	no	no
tcga_aa_3492_11	para-carcinoma		0.84	0.484	0.6	0.443	0.336	0.04	0.029	0.077	0.327	0.497	0.551	0.792	0.0486667	female	null	90	ascending colon	null	null	no	null	no	null	tumor free	stage ii	null	null	null	no	no	no	null	null	null	null	null	0	0	null	m0	n0	t3	null	null	r0	yes	no
tcga_aa_3494_11	para-carcinoma		0.85	0.488	0.532	0.358	0.257	0.036	0.027	0.062	0.18	0.39	0.461	0.857	0.0416667	male	null	55	sigmoid colon	null	null	null	null	null	null	with tumor	stage iv	null	null	null	no	no	no	null	null	null	null	null	0	0	null	m1	n0	t3	261.3	null	r2	no	no
tcga_aa_3495_11	para-carcinoma		0.85	0.481	0.604	0.436	0.313	0.039	0.023	0.076	0.264	0.427	0.497	0.793	0.046	male	null	79	hepatic flexure	null	null	null	null	no	null	tumor free	stage i	null	null	null	yes	no	no	null	null	null	null	null	0	0	null	m0	n0	t2	1.9	complete remission/response	r0	no	no
tcga_aa_3496_11	para-carcinoma															female	null	83	ascending colon	null	null	null	null	null	null	with tumor	stage ii	null	null	null	no	no	no	null	null	null	null	null	0	0	null	m0	n0	t3	0.2	null	r0	no	no
tcga_aa_3502_11	para-carcinoma		0.828	0.45	0.528	0.347	0.307	0.065	0.029	0.081	0.255	0.46	0.495	0.848	0.0583333	male	null	73	transverse colon	null	null	null	null	null	null	null	stage i	null	null	null	yes	no	no	null	null	null	null	null	0	0	null	m0	n0	t2	3.7	complete remission/response	r0	no	no
tcga_aa_3506_11	para-carcinoma		0.856	0.418	0.541	0.375	0.293	0.03	0.027	0.073	0.211	0.382	0.441	0.858	0.0433333	male	null	77	hepatic flexure	null	null	null	null	null	null	null	stage i	null	null	null	null	no	no	null	null	null	null	null	0	0	null	m0	n0	t2	2.08	null	r0	yes	no
tcga_aa_3509_11	para-carcinoma		0.846	0.53	0.612	0.4	0.2	0.019	0.03	0.038	0.135	0.347	0.421	0.854	0.029	female	null	54	sigmoid colon	null	null	no	null	no	null	tumor free	stage ii	null	null	null	no	no	no	null	null	null	null	null	0	0	null	m0	n0	t3	2.82	complete remission/response	r0	no	no
tcga_aa_3510_11	para-carcinoma		0.852	0.358	0.495	0.359	0.295	0.069	0.038	0.096	0.259	0.438	0.444	0.769	0.0676667	male	null	70	transverse colon	null	null	no	null	no	null	tumor free	stage ii	null	null	null	yes	no	no	null	null	null	null	null	0	0	null	m0	n0	t3	3.59	complete remission/response	r0	no	no
tcga_aa_3511_11	para-carcinoma															male	null	64	sigmoid colon	null	null	yes	null	yes	null	tumor free	stage ii	null	null	null	no	no	no	null	null	null	null	null	0	0	null	m0	n0	t4	35.95	complete remission/response	r0	no	no
tcga_aa_3514_11	para-carcinoma															female	null	81	ascending colon	null	null	no	null	null	null	tumor free	stage i	null	null	null	yes	no	no	null	null	null	null	null	0	0	null	m0	n0	t2	2.3	null	r0	no	no
tcga_aa_3516_11	para-carcinoma															female	null	74	ascending colon	null	null	no	null	null	null	null	stage iii	null	null	colon mucinous adenocarcinoma	yes	yes	no	null	null	null	null	null	0	7	null	m0	n2	t3	1.41	null	null	no	no
tcga_aa_3517_11	para-carcinoma															male	null	60	splenic flexure	null	null	no	null	yes	null	tumor free	stage iia	null	null	null	yes	no	no	null	null	null	null	null	0	0	null	m0	n0	t3	1.23	complete remission/response	r0	no	no
tcga_aa_3518_11	para-carcinoma															female	null	81	cecum	null	null	no	null	null	null	with tumor	stage iia	null	null	null	yes	no	no	null	null	null	null	null	0	0	null	m0	n0	t3	1.48	null	r0	no	no
tcga_aa_3519_11	para-carcinoma															male	null	63	sigmoid colon	null	null	no	null	no	null	tumor free	stage iii	null	null	null	yes	no	no	null	null	null	null	null	0	3	null	m0	n1	t3	1.26	complete remission/response	r0	no	no
tcga_aa_3520_11	para-carcinoma															female	null	86	ascending colon	null	null	no	null	null	null	null	stage ii	null	null	null	yes	no	no	null	null	null	null	null	0	0	null	m0	n0	t3	5.8	null	r0	no	no
tcga_aa_3521_11	para-carcinoma															male	null	87	sigmoid colon	null	null	no	null	null	null	with tumor	stage ii	null	null	null	yes	no	no	null	null	null	null	null	0	0	null	m0	n0	t3	0.99	null	r0	no	no
tcga_aa_3522_11	para-carcinoma															male	null	67	ascending colon	null	null	yes	null	no	null	tumor free	stage iia	null	null	null	yes	no	no	null	null	null	null	null	0	0	null	m0	n0	t3	0.96	complete remission/response	r0	no	no
tcga_aa_3524_11	para-carcinoma															male	null	85	sigmoid colon	null	null	no	null	no	null	tumor free	stage ii	null	null	null	yes	no	no	null	null	null	null	null	0	0	null	m0	n0	t3	1.3	complete remission/response	r0	no	no
tcga_aa_3525_11	para-carcinoma															male	null	90	hepatic flexure	null	null	no	null	no	null	tumor free	stage iiib	null	null	null	no	no	no	null	null	null	null	null	0	2	null	m0	n1	t3	11.14	partial remission/response	r0	no	no
tcga_aa_3526_11	para-carcinoma															male	null	57	sigmoid colon	null	null	no	null	no	null	tumor free	stage i	null	null	null	yes	no	no	null	null	null	null	null	2	0	null	m0	n0	t2	2.06	complete remission/response	r0	no	no
tcga_aa_3527_11	para-carcinoma															female	null	90	cecum	null	null	no	null	null	null	with tumor	stage iia	null	null	null	yes	no	no	null	null	null	null	null	0	0	null	m0	n0	t3	4.72	null	r0	no	no
tcga_aa_3529_11	para-carcinoma															female	null	78	sigmoid colon	null	null	yes	null	null	null	with tumor	stage iiic	null	null	null	no	no	no	null	null	null	null	null	0	10	null	m0	n2	t3	17.3	null	r0	yes	no
tcga_aa_3530_11	para-carcinoma															male	null	80	cecum	null	null	no	null	no	null	tumor free	stage i	null	null	null	yes	no	no	null	null	null	null	null	0	0	null	m0	n0	t2	1.88	complete remission/response	r0	no	no
tcga_aa_3531_11	para-carcinoma															female	null	75	sigmoid colon	null	null	no	null	no	null	tumor free	stage iia	null	null	null	no	no	no	null	null	null	null	null	0	0	null	m0	n0	t3	0.65	complete remission/response	r0	no	no
tcga_aa_3532_11	para-carcinoma															male	null	63	sigmoid colon	null	null	no	null	null	null	null	stage iia	null	null	null	no	no	no	null	null	null	null	null	0	0	null	m0	n0	t3	1.28	null	r0	no	no
tcga_aa_3534_11	para-carcinoma															female	null	78	ascending colon	null	null	yes	null	no	null	tumor free	stage iia	null	null	null	yes	no	no	null	null	null	null	null	1	0	null	m0	n0	t3	1.56	complete remission/response	r0	no	no
tcga_aa_3655_11	para-carcinoma		0.895	0.512	0.673	0.452	0.329	0.037	0.024	0.109	0.247	0.447	0.492	0.844	0.0566667	male	null	68	sigmoid colon	null	null	no	null	no	null	tumor free	stage ii	null	null	null	yes	no	no	null	null	null	null	null	0	0	null	m0	n0	t3	4	complete remission/response	r0	no	no
tcga_aa_3660_11	para-carcinoma		0.882	0.517	0.598	0.468	0.286	0.045	0.02	0.056	0.203	0.416	0.443	0.86	0.0403333	female	null	51	sigmoid colon	null	null	no	null	no	null	tumor free	stage ii	null	null	null	no	no	no	null	null	null	null	null	0	0	null	m0	n0	t3	1.37	complete remission/response	r0	no	no
tcga_aa_3662_11	para-carcinoma															female	null	80	sigmoid colon	null	null	no	null	no	null	with tumor	stage iv	null	null	null	yes	no	no	null	null	null	null	null	1	4	null	m1	n2	t4	1286	partial remission/response	r2	no	no
tcga_aa_3663_11	para-carcinoma		0.88	0.536	0.589	0.4	0.221	0.015	0.025	0.051	0.154	0.368	0.459	0.88	0.0303333	male	null	42	cecum	null	null	no	null	no	null	tumor free	stage ii	null	null	null	no	no	no	null	null	null	null	null	0	0	null	m0	n0	t3	18.77	complete remission/response	r0	no	no
tcga_aa_3697_11	para-carcinoma		0.866	0.402	0.523	0.379	0.314	0.051	0.021	0.091	0.223	0.39	0.435	0.852	0.0543333	male	null	77	sigmoid colon	null	null	null	null	null	null	null	stage ii	null	null	null	no	no	no	null	null	null	null	null	0	0	null	m0	n0	t3	4.6	null	r0	no	no
tcga_aa_3712_11	para-carcinoma		0.891	0.517	0.58	0.454	0.276	0.025	0.024	0.082	0.291	0.494	0.503	0.87	0.0436667	male	null	65	descending colon	null	null	yes	null	null	null	with tumor	stage iii	null	null	null	no	no	no	null	null	null	null	null	0	12	null	m0	n2	t3	0.88	null	r0	no	no
tcga_aa_3713_11	para-carcinoma		0.89	0.424	0.51	0.366	0.282	0.057	0.022	0.085	0.249	0.449	0.498	0.827	0.0546667	male	null	68	ascending colon	null	null	null	null	no	null	tumor free	stage iv	null	null	null	yes	no	no	null	null	null	null	null	0	0	null	m1	n0	t3	83.68	partial remission/response	r2	yes	no
tcga_aa_a01p_11	para-carcinoma															female	null	80	ascending colon	null	null	yes	null	yes	null	null	stage iii	null	null	null	no	no	no	null	null	null	null	null	0	1	null	m0	n1	t3	1.11	null	r0	no	no
tcga_aa_a01r_11	para-carcinoma															male	null	47	ascending colon	null	null	yes	null	yes	null	with tumor	stage iii	null	null	colon mucinous adenocarcinoma	no	no	no	null	null	null	null	null	1	9	null	m0	n2	t3	1.83	partial remission/response	r0	no	no
tcga_aa_a01s_11	para-carcinoma															female	null	47	sigmoid colon	null	null	null	null	null	null	with tumor	stage iii	null	null	null	no	no	no	null	null	null	null	null	0	1	null	m0	n1	t3	0.82	null	r0	no	no
tcga_aa_a01t_11	para-carcinoma															female	null	63	sigmoid colon	null	null	yes	null	no	null	tumor free	stage iii	null	null	null	no	no	no	null	null	null	null	null	0	1	null	m0	n1	t3	0.7	complete remission/response	r0	no	no
tcga_aa_a01v_11	para-carcinoma															male	null	59	cecum	null	null	null	null	null	null	with tumor	stage i	null	null	null	no	no	no	null	null	null	null	null	0	0	null	m0	n0	t2	4.09	null	r0	no	no
tcga_aa_a01x_11	para-carcinoma															female	null	80	sigmoid colon	null	null	yes	null	yes	null	with tumor	stage iii	null	null	null	yes	no	no	null	null	null	null	null	0	2	null	m0	n1	t2	11.08	null	rx	no	no
tcga_aa_a01z_11	para-carcinoma															male	null	68	ascending colon	null	null	yes	null	yes	null	with tumor	stage ii	null	null	null	yes	no	no	null	null	null	null	null	0	0	null	m0	n0	t3	18.87	progressive disease	r0	no	no
tcga_aa_a022_11	para-carcinoma															female	null	88	cecum	null	null	yes	null	null	null	with tumor	stage ii	null	null	null	no	no	no	null	null	null	null	null	0	0	null	m0	n0	t4	1.51	null	r0	no	no
tcga_aa_a02o_11	para-carcinoma															male	null	82	transverse colon	null	null	yes	null	null	null	with tumor	stage ii	null	null	null	no	no	no	null	null	null	null	null	0	0	null	m0	n0	t3	5.97	null	r0	no	no
tcga_aa_a03f_11	para-carcinoma															female	null	90	cecum	null	null	null	null	null	null	null	stage iii	null	null	colon mucinous adenocarcinoma	no	no	no	null	null	null	null	null	0	4	null	m0	n2	t3	1.09	null	r0	no	no
tcga_aa_a03j_11	para-carcinoma															female	null	65	sigmoid colon	null	null	null	null	no	null	tumor free	stage i	null	null	null	yes	no	no	null	null	null	null	null	1	0	null	m0	n0	t2	2.09	complete remission/response	r0	no	no
tcga_az_6598_11	para-carcinoma		0.899	0.49	0.557	0.456	0.38	0.035	0.026	0.098	0.326	0.507	0.571	0.84	0.053	female	white	77	null	null	null	no	null	no	no	tumor free	stage ii	null	null	null	null	no	null	null	null	null	null	null	null	0	null	mx	n0	t3	7.5	complete remission/response	null	null	no
tcga_az_6599_11	para-carcinoma		0.903	0.547	0.641	0.44	0.322	0.015	0.02	0.046	0.256	0.481	0.505	0.815	0.027	male	white	72	cecum	null	null	no	null	no	no	tumor free	stage i	null	null	null	null	no	null	null	null	null	null	null	null	0	null	mx	n0	t2	null	complete remission/response	null	null	no
tcga_az_6600_11	para-carcinoma		0.899	0.52	0.591	0.441	0.318	0.022	0.021	0.053	0.287	0.495	0.522	0.855	0.032	male	black or african american	64	hepatic flexure	null	null	yes	null	no	yes	with tumor	stage iv	null	null	null	null	no	null	null	null	null	null	null	null	1	null	m1	n1	t4	20.1	progressive disease	null	null	no
tcga_az_6603_11	para-carcinoma															female	white	77	sigmoid colon	null	null	no	null	no	no	tumor free	null	null	null	null	null	no	null	null	null	null	null	null	null	0	null	mx	n1	t2	null	complete remission/response	null	null	no
tcga_az_6605_11	para-carcinoma															male	white	77	ascending colon	null	null	yes	null	no	no	tumor free	stage iiib	null	null	null	null	no	null	null	null	null	null	null	null	1	null	m0	n1	t4	2.5	stable disease	null	null	no
tcga_az_6606_11	para-carcinoma															male	white	81	cecum	null	null	yes	null	no	yes	with tumor	stage iv	null	null	null	null	no	null	null	null	null	null	null	null	10	null	m1	n2	t4	10.6	progressive disease	null	null	no
tcga_az_6607_11	para-carcinoma															male	white	69	sigmoid colon	null	null	yes	null	no	yes	with tumor	stage iv	null	null	null	null	no	null	null	null	null	null	null	null	5	null	m1	n2	t4	22.6	complete remission/response	null	null	no
tcga_az_6608_11	para-carcinoma															female	white	55	sigmoid colon	null	null	yes	null	no	no	null	stage iiia	null	null	null	null	no	null	null	null	null	null	null	null	2	null	m0	n1	t2	3.7	progressive disease	null	null	no
tcga_f4_6704_11	para-carcinoma															male	american indian or alaska ntive	60	sigmoid colon	no	null	no	no	null	null	tumor free	stage iiic	null	null	colon mucinous adenocarcinoma	no	no	no	null	msh6-expressed	null	null	null	0	13	null	mx	n2b	t3	14.9	null	r0	no	yes
tcga_g4_6295_11	para-carcinoma		0.792	0.364	0.593	0.435	0.365	0.038	0.022	0.081	0.346	0.524	0.553	0.789	0.047	female	white	70	cecum	yes	null	no	no	no	no	tumor free	stage ii	null	null	null	no	no	no	null	null	null	no	null	0	0	null	m0	n0	t3	null	null	null	no	no
tcga_g4_6297_11	para-carcinoma		0.845	0.465	0.53	0.422	0.35	0.044	0.028	0.128	0.259	0.426	0.489	0.863	0.0666667	female	white	55	cecum	yes	null	yes	null	yes	yes	with tumor	stage iv	null	null	null	yes	no	no	null	null	null	no	null	0	6	null	m1	n2	t3	null	null	r0	no	no
tcga_g4_6298_11	para-carcinoma		0.863	0.44	0.632	0.505	0.367	0.04	0.029	0.094	0.344	0.554	0.577	0.833	0.0543333	male	black or african american	90	cecum	no	null	no	null	yes	yes	with tumor	stage iiib	null	null	null	no	no	no	null	null	null	no	null	0	1	null	mx	n1	t4a	null	null	r0	no	no
tcga_g4_6302_11	para-carcinoma		0.622	0.489	0.414	0.548	0.486	0.054	0.074	0.143	0.22	0.589	0.51	0.881	0.0903333	female	white	90	cecum	yes	null	yes	null	no	yes	tumor free	stage iia	null	1	colon mucinous adenocarcinoma	no	no	no	null	null	null	no	null	0	0	null	m0	n0	t3	null	null	r0	no	no
tcga_g4_6311_11	para-carcinoma		0.879	0.44	0.626	0.473	0.435	0.071	0.048	0.159	0.412	0.525	0.545	0.858	0.0926667	male	white	80	ascending colon	no	null	yes	no	no	yes	tumor free	stage iii	null	null	null	no	no	no	null	msh6-expressed	null	no	null	0	1	null	mx	n1	t3	0.9	null	r0	no	no
tcga_g4_6314_11	para-carcinoma		0.821	0.472	0.581	0.478	0.381	0.06	0.035	0.126	0.312	0.494	0.518	0.831	0.0736667	female	white	76	cecum	yes	no	yes	null	yes	no	with tumor	stage iv	normal	null	null	no	no	yes	null	null	null	yes	null	0	50	null	m1	n2	t3	null	null	r0	no	no
tcga_g4_6320_11	para-carcinoma		0.852	0.502	0.623	0.445	0.365	0.076	0.027	0.118	0.339	0.5	0.52	0.834	0.0736667	male	white	73	hepatic flexure	yes	null	yes	null	no	no	tumor free	stage iii	null	null	null	no	no	no	null	null	null	no	null	0	2	null	mx	n1	t3	2.7	null	r0	no	no
tcga_g4_6322_11	para-carcinoma		0.875	0.529	0.594	0.494	0.336	0.032	0.023	0.074	0.306	0.48	0.496	0.872	0.043	male	white	65	descending colon	yes	null	yes	null	yes	no	with tumor	stage iiib	null	null	colon mucinous adenocarcinoma	no	no	no	null	null	null	no	null	0	2	null	mx	n1	t3	4.2	null	r0	null	no
tcga_g4_6625_11	para-carcinoma		0.9	0.498	0.632	0.442	0.367	0.036	0.022	0.077	0.296	0.456	0.517	0.845	0.045	female	white	77	sigmoid colon	yes	null	no	null	yes	no	tumor free	stage iia	null	null	null	no	no	no	null	null	null	no	null	0	0	null	m0	n0	t3	5.5	null	r0	no	no
tcga_nh_a8f7_06	para-carcinoma		0.794	0.056	0.593	0.211	0.075	0.012	0.023	0.042	0.075	0.071	0.116	0.634	0.0256667	female	black or african american	53	sigmoid colon	no	no	no	no	no	no	with tumor	stage iia	null	null	null	no	no	yes	null	msh6-expressed	null	no	null	0	0	0	mx	n0	t3	100.3	partial remission/response	r0	yes	yes
tcga_g4_6317_02	para-carcinoma		0.857	0.282	0.685	0.338	0.12	0.01	0.02	0.034	0.364	0.735	0.451	0.848	0.0213333	female	white	51	sigmoid colon	no	no	null	no	yes	no	tumor free	stage iiic	null	null	null	no	no	yes	null	msh6-expressed	trans	no	null	0	6	null	mx	n2	t3	null	null	r0	no	no
[truncated: 37 more columns]
